# Supplementary material for: Vitamin B12 as a source of variability in isotope effects for chloroform biotransformation by Dehalobacter
Source: Microbiologyopen. 2024 Aug 27;13(4):e1433. doi: 10.1002/mbo3.1433 (PMC11348799; doi:10.1002/mbo3.1433)
Supplement: Supplementary file 1 — Supporting information. [file MBO3-13-e1433-s001.xlsx]

## Sheet: all_genes_table
Table S-3. All detected genes involved in anaerobic cobalamin biosynthesis in the ACT-3 CF metagenome at JAVKYP000000000, and their predicted taxonomy.
Gene ID	Contig	Start	End	Length (bp)	Strand	Gene name	HMM accession	HMM Description	Kingdom	Phylum	Class	Order	Family	Genus	Species
JAVKYP_145497	JAVKYP010076404.1	1	267	267	-1	CbiJ	PF02571	Precorrin-6x reductase CbiJ/CobK	d__Archaea	p__Euryarchaeota	c__Methanobacteria	o__Methanobacteriales	f__Methanobacteriaceae	g__Methanobrevibacter	s__Methanobrevibacter sp900321995
JAVKYP_154123	JAVKYP010087321.1	3	251	249	1	CobD_Cbib	PF03186	CobD/Cbib protein	d__Archaea	p__Halobacterota	c__Halobacteria	o__Halobacteriales	f__Haloferacaceae	g__Halopenitus	s__Halopenitus persicus
JAVKYP_05948	JAVKYP010000003.1	421722	422744	1023	-1	CbiD	PF01888	CbiD	d__Archaea	p__Halobacterota	c__Methanomicrobia	o__Methanomicrobiales	f__Methanosphaerulaceae	g__Methanosphaerula	s__Methanosphaerula palustris
JAVKYP_05951	JAVKYP010000003.1	424104	424976	873	-1	CbiG_C	PF01890	Cobalamin synthesis G C-terminus	d__Archaea	p__Halobacterota	c__Methanomicrobia	o__Methanomicrobiales	f__Methanosphaerulaceae	g__Methanosphaerula	s__Methanosphaerula palustris
JAVKYP_10151	JAVKYP010000008.1	118237	118656	420	-1	CbiX	PF01903	CbiX	d__Archaea	p__Halobacterota	c__Methanomicrobia	o__Methanomicrobiales	f__Methanosphaerulaceae	g__Methanosphaerula	s__Methanosphaerula palustris
JAVKYP_05949	JAVKYP010000003.1	422737	423390	654	-1	CbiC	PF02570	Precorrin-8X methylmutase	d__Archaea	p__Halobacterota	c__Methanomicrobia	o__Methanomicrobiales	f__Methanosphaerulaceae	g__Methanosphaerula	s__Methanosphaerula palustris
JAVKYP_10148	JAVKYP010000008.1	114583	115965	1383	-1		TIGR00379	cobyrinic acid a,c-diamide synthase	d__Archaea	p__Halobacterota	c__Methanomicrobia	o__Methanomicrobiales	f__Methanosphaerulaceae	g__Methanosphaerula	s__Methanosphaerula palustris
JAVKYP_10193	JAVKYP010000008.1	160425	161780	1356	-1		TIGR00379	cobyrinic acid a,c-diamide synthase	d__Archaea	p__Halobacterota	c__Methanomicrobia	o__Methanomicrobiales	f__Methanosphaerulaceae	g__Methanosphaerula	s__Methanosphaerula palustris
JAVKYP_05950	JAVKYP010000003.1	423338	424135	798	-1		TIGR01466	precorrin-3B C17-methyltransferase	d__Archaea	p__Halobacterota	c__Methanomicrobia	o__Methanomicrobiales	f__Methanosphaerulaceae	g__Methanosphaerula	s__Methanosphaerula palustris
JAVKYP_05955	JAVKYP010000003.1	426882	427634	753	-1		TIGR01469	uroporphyrinogen-III C-methyltransferase	d__Archaea	p__Halobacterota	c__Methanomicrobia	o__Methanomicrobiales	f__Methanosphaerulaceae	g__Methanosphaerula	s__Methanosphaerula palustris
JAVKYP_05947	JAVKYP010000003.1	421144	421725	582	-1		TIGR02467	precorrin-6y C5,15-methyltransferase (decarboxylating), CbiE subunit	d__Archaea	p__Halobacterota	c__Methanomicrobia	o__Methanomicrobiales	f__Methanosphaerulaceae	g__Methanosphaerula	s__Methanosphaerula palustris
JAVKYP_06253	JAVKYP010000003.1	782566	784032	1467	1		TIGR00313	cobyric acid synthase CobQ	d__Archaea	p__Halobacterota	c__Methanomicrobia	o__Methanomicrobiales	f__Methanosphaerulaceae	g__Methanosphaerula	s__Methanosphaerula palustris
JAVKYP_06446	JAVKYP010000003.1	991813	992745	933	-1		TIGR00380	cobalamin biosynthesis protein CobD	d__Archaea	p__Halobacterota	c__Methanomicrobia	o__Methanomicrobiales	f__Methanosphaerulaceae	g__Methanosphaerula	s__Methanosphaerula palustris
JAVKYP_10589	JAVKYP010000008.1	584929	585684	756	1		TIGR00317	cobalamin 5'-phosphate synthase	d__Archaea	p__Halobacterota	c__Methanomicrobia	o__Methanomicrobiales	f__Methanosphaerulaceae	g__Methanosphaerula	s__Methanosphaerula palustris
JAVKYP_06446	JAVKYP010000003.1	991813	992745	933	-1	CobD_Cbib	PF03186	CobD/Cbib protein	d__Archaea	p__Halobacterota	c__Methanomicrobia	o__Methanomicrobiales	f__Methanosphaerulaceae	g__Methanosphaerula	s__Methanosphaerula palustris
JAVKYP_10589	JAVKYP010000008.1	584929	585684	756	1	CobS	PF02654	Cobalamin-5-phosphate synthase	d__Archaea	p__Halobacterota	c__Methanomicrobia	o__Methanomicrobiales	f__Methanosphaerulaceae	g__Methanosphaerula	s__Methanosphaerula palustris
JAVKYP_150156	JAVKYP010082167.1	1	258	258	-1	Cob_adeno_trans	PF01923	Cobalamin adenosyltransferase	d__Bacteria	p__Acidobacteriota	c__Acidobacteriae	o__Bryobacterales	f__Bryobacteraceae	g__Palsa-187	s__Palsa-187 sp003170295
JAVKYP_81814	JAVKYP010011990.1	1	588	588	-1	CbiJ	PF02571	Precorrin-6x reductase CbiJ/CobK	d__Bacteria	p__Actinobacteriota	c__Actinobacteria	o__Actinomycetales	f__Dermatophilaceae	g__GCA-2748155	s__GCA-2748155 sp002748155
JAVKYP_74691	JAVKYP010007942.1	1	1455	1455	1	CbiG_C	PF01890	Cobalamin synthesis G C-terminus	d__Bacteria	p__Actinobacteriota	c__Actinobacteria	o__Propionibacteriales	f__Propionibacteriaceae	g__Micropruina	s__Micropruina glycogenica
JAVKYP_75128	JAVKYP010008166.1	920	1561	642	-1		TIGR01465	precorrin-4 C11-methyltransferase	d__Bacteria	p__Actinobacteriota	c__Actinobacteria	o__Propionibacteriales	f__Propionibacteriaceae	g__Micropruina	s__Micropruina glycogenica
JAVKYP_74691	JAVKYP010007942.1	1	1455	1455	1		TIGR01466	precorrin-3B C17-methyltransferase	d__Bacteria	p__Actinobacteriota	c__Actinobacteria	o__Propionibacteriales	f__Propionibacteriaceae	g__Micropruina	s__Micropruina glycogenica
JAVKYP_81396	JAVKYP010011740.1	389	1138	750	1		TIGR00380	cobalamin biosynthesis protein CobD	d__Bacteria	p__Actinobacteriota	c__Actinobacteria	o__Propionibacteriales	f__Propionibacteriaceae	g__Propionicicella	s__Propionicicella superfundia
JAVKYP_81396	JAVKYP010011740.1	389	1138	750	1	CobD_Cbib	PF03186	CobD/Cbib protein	d__Bacteria	p__Actinobacteriota	c__Actinobacteria	o__Propionibacteriales	f__Propionibacteriaceae	g__Propionicicella	s__Propionicicella superfundia
JAVKYP_54938	JAVKYP010001784.1	2292	4775	2484	-1		TIGR00379	cobyrinic acid a,c-diamide synthase	d__Bacteria	p__Actinobacteriota	c__Actinobacteria	o__Propionibacteriales	f__Propionibacteriaceae	g__Propionicimonas	s__Propionicimonas paludicola
JAVKYP_54940	JAVKYP010001784.1	5448	6035	588	1		TIGR02469	precorrin-6Y C5,15-methyltransferase (decarboxylating), CbiT subunit	d__Bacteria	p__Actinobacteriota	c__Actinobacteria	o__Propionibacteriales	f__Propionibacteriaceae	g__Propionicimonas	s__Propionicimonas paludicola
JAVKYP_54939	JAVKYP010001784.1	4769	5383	615	-1		TIGR00708	cob(I)yrinic acid a,c-diamide adenosyltransferase	d__Bacteria	p__Actinobacteriota	c__Actinobacteria	o__Propionibacteriales	f__Propionibacteriaceae	g__Propionicimonas	s__Propionicimonas paludicola
JAVKYP_49763	JAVKYP010001131.1	8268	9623	1356	-1	CbiX	PF01903	CbiX	d__Bacteria	p__Actinobacteriota	c__Actinobacteria	o__Propionibacteriales	f__Propionibacteriaceae	g__Propionicimonas	s__Propionicimonas sp001603275
JAVKYP_49763	JAVKYP010001131.1	8268	9623	1356	-1	CbiC	PF02570	Precorrin-8X methylmutase	d__Bacteria	p__Actinobacteriota	c__Actinobacteria	o__Propionibacteriales	f__Propionibacteriaceae	g__Propionicimonas	s__Propionicimonas sp001603275
JAVKYP_49762	JAVKYP010001131.1	7470	8225	756	-1		TIGR01469	uroporphyrinogen-III C-methyltransferase	d__Bacteria	p__Actinobacteriota	c__Actinobacteria	o__Propionibacteriales	f__Propionibacteriaceae	g__Propionicimonas	s__Propionicimonas sp001603275
JAVKYP_75127	JAVKYP010008166.1	3	923	921	-1		TIGR02467	precorrin-6y C5,15-methyltransferase (decarboxylating), CbiE subunit	d__Bacteria	p__Actinobacteriota	c__Actinobacteria	o__Propionibacteriales	f__Propionibacteriaceae	g__Propionicimonas	s__Propionicimonas sp001603275
JAVKYP_60180	JAVKYP010002757.1	2378	3118	741	-1	CbiX	PF01903	CbiX	d__Bacteria	p__Actinobacteriota	c__Actinobacteria	o__Propionibacteriales	f__Propionibacteriaceae	g__Propionicimonas	s__Propionicimonas sp002441465
JAVKYP_82920	JAVKYP010012707.1	3	674	672	1	CbiX	PF01903	CbiX	d__Bacteria	p__Actinobacteriota	c__Actinobacteria	o__Propionibacteriales	f__Propionibacteriaceae	g__Propionicimonas	s__Propionicimonas sp002441465
JAVKYP_54663	JAVKYP010001731.1	4720	6159	1440	1		TIGR00313	cobyric acid synthase CobQ	d__Bacteria	p__Actinobacteriota	c__Actinobacteria	o__Propionibacteriales	f__Propionibacteriaceae	g__Propionicimonas	s__Propionicimonas sp002441465
JAVKYP_63131	JAVKYP010003516.1	710	1381	672	-1		TIGR00636	ATP:cob(I)alamin adenosyltransferase	d__Bacteria	p__Actinobacteriota	c__Actinobacteria	o__Propionibacteriales	f__Propionibacteriaceae	g__Propionicimonas	s__Propionicimonas sp002441465
JAVKYP_65795	JAVKYP010004297.1	750	1796	1047	1		TIGR03160	nicotinate-nucleotide--dimethylbenzimidazole phosphoribosyltransferase	d__Bacteria	p__Actinobacteriota	c__Actinobacteria	o__Propionibacteriales	f__Propionibacteriaceae	g__Propionicimonas	s__Propionicimonas sp002441465
JAVKYP_63131	JAVKYP010003516.1	710	1381	672	-1	Cob_adeno_trans	PF01923	Cobalamin adenosyltransferase	d__Bacteria	p__Actinobacteriota	c__Actinobacteria	o__Propionibacteriales	f__Propionibacteriaceae	g__Propionicimonas	s__Propionicimonas sp002441465
JAVKYP_65796	JAVKYP010004297.1	1793	2560	768	1	CobS	PF02654	Cobalamin-5-phosphate synthase	d__Bacteria	p__Actinobacteriota	c__Actinobacteria	o__Propionibacteriales	f__Propionibacteriaceae	g__Propionicimonas	s__Propionicimonas sp002441465
JAVKYP_70213	JAVKYP010005912.1	3	470	468	-1	CobU	PF02283	Cobinamide kinase / cobinamide phosphate guanyltransferase	d__Bacteria	p__Actinobacteriota	c__Actinobacteria	o__Propionibacteriales	f__Propionibacteriaceae	g__Propionicimonas	s__Propionicimonas sp002441465
JAVKYP_48201	JAVKYP010000985.1	161	595	435	-1	CbiX	PF01903	CbiX	d__Bacteria	p__Actinobacteriota	c__Actinobacteria	o__Propionibacteriales	f__Propionibacteriaceae	g__Propionicimonas	s__Propionicimonas sp002843035
JAVKYP_66393	JAVKYP010004485.1	856	1902	1047	1		TIGR00636	ATP:cob(I)alamin adenosyltransferase	d__Bacteria	p__Actinobacteriota	c__Actinobacteria	o__Propionibacteriales	f__Propionibacteriaceae	g__Propionicimonas	s__Propionicimonas sp002843035
JAVKYP_66393	JAVKYP010004485.1	856	1902	1047	1	Cob_adeno_trans	PF01923	Cobalamin adenosyltransferase	d__Bacteria	p__Actinobacteriota	c__Actinobacteria	o__Propionibacteriales	f__Propionibacteriaceae	g__Propionicimonas	s__Propionicimonas sp002843035
JAVKYP_94655	JAVKYP010021750.1	1	333	333	-1	CobD_Cbib	PF03186	CobD/Cbib protein	d__Bacteria	p__Actinobacteriota	c__Coriobacteriia	o__Coriobacteriales	f__RUG033	g__RUG033	s__RUG033 sp900314665
JAVKYP_168620	JAVKYP010106029.1	2	229	228	-1	Cob_adeno_trans	PF01923	Cobalamin adenosyltransferase	d__Bacteria	p__Bacteroidota	c__Bacteroidia	o__Bacteroidales	f__Dysgonomonadaceae	g__Proteiniphilum	s__Proteiniphilum sp001768325
JAVKYP_99105	JAVKYP010025593.1	3	572	570	1	CobS	PF02654	Cobalamin-5-phosphate synthase	d__Bacteria	p__Bacteroidota	c__Bacteroidia	o__Bacteroidales	f__UBA932	g__Bact-08	s__Bact-08 sp000473305
JAVKYP_71640	JAVKYP010006515.1	1015	1554	540	1		TIGR00636	ATP:cob(I)alamin adenosyltransferase	d__Bacteria	p__Caldisericota	c__Caldisericia	o__UBA4822	f__UBA4822	g__UBA4822	s__UBA4822 sp002402295
JAVKYP_80769	JAVKYP010002480.1	2	1003	1002	-1		TIGR00313	cobyric acid synthase CobQ	d__Bacteria	p__Caldisericota	c__Caldisericia	o__UBA4822	f__UBA4822	g__UBA4822	s__UBA4822 sp002402295
JAVKYP_51088	JAVKYP010001273.1	3	476	474	-1	CobU	PF02283	Cobinamide kinase / cobinamide phosphate guanyltransferase	d__Bacteria	p__Caldisericota	c__Caldisericia	o__UBA4822	f__UBA4822	g__UBA4822	s__UBA4822 sp002402295
JAVKYP_71640	JAVKYP010006515.1	1015	1554	540	1	Cob_adeno_trans	PF01923	Cobalamin adenosyltransferase	d__Bacteria	p__Caldisericota	c__Caldisericia	o__UBA4822	f__UBA4822	g__UBA4822	s__UBA4822 sp002402295
JAVKYP_73424	JAVKYP010007316.1	1504	1725	222	-1	CobS	PF02654	Cobalamin-5-phosphate synthase	d__Bacteria	p__Caldisericota	c__Caldisericia	o__UBA4822	f__UBA4822	g__UBA4822	s__UBA4822 sp002402295
JAVKYP_83018	JAVKYP010012775.1	577	1059	483	1	CobS	PF02654	Cobalamin-5-phosphate synthase	d__Bacteria	p__Caldisericota	c__Caldisericia	o__UBA4822	f__UBA4822	g__UBA4822	s__UBA4822 sp002402295
JAVKYP_88435	JAVKYP010016621.1	3	290	288	1	Cob_adeno_trans	PF01923	Cobalamin adenosyltransferase	d__Bacteria	p__Chloroflexota	c__Anaerolineae	o__Anaerolineales	f__Anaerolineaceae	g__Anaerolinea	s__Anaerolinea thermophila
JAVKYP_66934	JAVKYP010004684.1	278	1216	939	1		TIGR00380	cobalamin biosynthesis protein CobD	d__Bacteria	p__Chloroflexota	c__Anaerolineae	o__Anaerolineales	f__Anaerolineaceae	g__Flexilinea	s__Flexilinea sp001717545
JAVKYP_66934	JAVKYP010004684.1	278	1216	939	1	CobD_Cbib	PF03186	CobD/Cbib protein	d__Bacteria	p__Chloroflexota	c__Anaerolineae	o__Anaerolineales	f__Anaerolineaceae	g__Flexilinea	s__Flexilinea sp001717545
JAVKYP_168331	JAVKYP010105729.1	3	230	228	-1	CbiC	PF02570	Precorrin-8X methylmutase	d__Bacteria	p__Chloroflexota	c__Anaerolineae	o__Anaerolineales	f__Anaerolineaceae	g__Flexilinea	s__Flexilinea sp002407845
JAVKYP_128825	JAVKYP010056796.1	2	331	330	-1	CobU	PF02283	Cobinamide kinase / cobinamide phosphate guanyltransferase	d__Bacteria	p__Chloroflexota	c__Anaerolineae	o__Anaerolineales	f__Anaerolineaceae	g__Leptolinea	s__Leptolinea tardivitalis
JAVKYP_66935	JAVKYP010004684.1	1272	1997	726	1		TIGR00317	cobalamin 5'-phosphate synthase	d__Bacteria	p__Chloroflexota	c__Anaerolineae	o__Anaerolineales	f__Anaerolineaceae	g__Levilinea	s__Levilinea saccharolytica
JAVKYP_66935	JAVKYP010004684.1	1272	1997	726	1	CobS	PF02654	Cobalamin-5-phosphate synthase	d__Bacteria	p__Chloroflexota	c__Anaerolineae	o__Anaerolineales	f__Anaerolineaceae	g__Levilinea	s__Levilinea saccharolytica
JAVKYP_68012	JAVKYP010004984.1	195	737	543	1	CobU	PF02283	Cobinamide kinase / cobinamide phosphate guanyltransferase	d__Bacteria	p__Chloroflexota	c__Anaerolineae	o__Anaerolineales	f__Anaerolineaceae	g__Ornatilinea	s__Ornatilinea apprima
JAVKYP_04241	JAVKYP010000002.1	1411028	1411579	552	1		TIGR00636	ATP:cob(I)alamin adenosyltransferase	d__Bacteria	p__Chloroflexota	c__Anaerolineae	o__Anaerolineales	f__Anaerolineaceae	g__UBA6107	s__UBA6107 sp003501835
JAVKYP_04241	JAVKYP010000002.1	1411028	1411579	552	1	Cob_adeno_trans	PF01923	Cobalamin adenosyltransferase	d__Bacteria	p__Chloroflexota	c__Anaerolineae	o__Anaerolineales	f__Anaerolineaceae	g__UBA6107	s__UBA6107 sp003501835
JAVKYP_78728	JAVKYP010010118.1	234	806	573	-1		TIGR00636	ATP:cob(I)alamin adenosyltransferase	d__Bacteria	p__Chloroflexota	c__Anaerolineae	o__Anaerolineales	f__envOPS12	g__CG2-30-58-95	s__CG2-30-58-95 sp001872165
JAVKYP_78728	JAVKYP010010118.1	234	806	573	-1	Cob_adeno_trans	PF01923	Cobalamin adenosyltransferase	d__Bacteria	p__Chloroflexota	c__Anaerolineae	o__Anaerolineales	f__envOPS12	g__CG2-30-58-95	s__CG2-30-58-95 sp001872165
JAVKYP_173220	JAVKYP010111986.1	2	220	219	1	CobU	PF02283	Cobinamide kinase / cobinamide phosphate guanyltransferase	d__Bacteria	p__Chloroflexota	c__Anaerolineae	o__Anaerolineales	f__envOPS12	g__UBA5195	s__UBA5195 sp003130845
JAVKYP_158446	JAVKYP010092448.1	3	245	243	1	Cob_adeno_trans	PF01923	Cobalamin adenosyltransferase	d__Bacteria	p__Chloroflexota	c__Anaerolineae	o__Anaerolineales	f__UBA4823	g__RBG-16-57-11	s__RBG-16-57-11 sp001795165
JAVKYP_50815	JAVKYP010001244.1	3425	4444	1020	1	CbiX	PF01903	CbiX	d__Bacteria	p__Chloroflexota	c__Anaerolineae	o__Promineofilales	f__Promineofilaceae	g__Promineofilum	s__Promineofilum breve
JAVKYP_50424	JAVKYP010001197.1	1509	2219	711	1		TIGR00317	cobalamin 5'-phosphate synthase	d__Bacteria	p__Chloroflexota	c__Anaerolineae	o__SBR1031	f__A4b	g__GCA-2702065	s__GCA-2702065 sp002702065
JAVKYP_50424	JAVKYP010001197.1	1509	2219	711	1	CobS	PF02654	Cobalamin-5-phosphate synthase	d__Bacteria	p__Chloroflexota	c__Anaerolineae	o__SBR1031	f__A4b	g__GCA-2702065	s__GCA-2702065 sp002702065
JAVKYP_50423	JAVKYP010001197.1	472	1509	1038	1		TIGR03160	nicotinate-nucleotide--dimethylbenzimidazole phosphoribosyltransferase	d__Bacteria	p__Chloroflexota	c__Anaerolineae	o__SBR1031	f__UBA2796	g__CP2-2F	s__CP2-2F sp002794705
JAVKYP_50426	JAVKYP010001197.1	2988	3533	546	1	CobU	PF02283	Cobinamide kinase / cobinamide phosphate guanyltransferase	d__Bacteria	p__Chloroflexota	c__Anaerolineae	o__SBR1031	f__UBA2796	g__CP2-2F	s__CP2-2F sp002794705
JAVKYP_50233	JAVKYP010001183.1	8078	9160	1083	1		TIGR00313	cobyric acid synthase CobQ	d__Bacteria	p__Chloroflexota	c__Anaerolineae	o__UBA3071	f__CG2-30-64-16	g__CG2-30-64-16	s__CG2-30-64-16 sp002842085
JAVKYP_42377	JAVKYP010000579.1	17366	18481	1116	-1	CbiD	PF01888	CbiD	d__Bacteria	p__Desulfobacterota_A	c__Desulfovibrionia	o__Desulfovibrionales	f__Desulfovibrionaceae	g__Desulfovibrio_F	s__Desulfovibrio_F alcoholivorans
JAVKYP_32390	JAVKYP010000222.1	35814	36851	1038	1	CbiG_C	PF01890	Cobalamin synthesis G C-terminus	d__Bacteria	p__Desulfobacterota_A	c__Desulfovibrionia	o__Desulfovibrionales	f__Desulfovibrionaceae	g__Desulfovibrio_F	s__Desulfovibrio_F alcoholivorans
JAVKYP_17529	JAVKYP010000039.1	3067	3951	885	1	CbiX	PF01903	CbiX	d__Bacteria	p__Desulfobacterota_A	c__Desulfovibrionia	o__Desulfovibrionales	f__Desulfovibrionaceae	g__Desulfovibrio_F	s__Desulfovibrio_F alcoholivorans
JAVKYP_08876	JAVKYP010000006.1	40707	41363	657	-1	CbiC	PF02570	Precorrin-8X methylmutase	d__Bacteria	p__Desulfobacterota_A	c__Desulfovibrionia	o__Desulfovibrionales	f__Desulfovibrionaceae	g__Desulfovibrio_F	s__Desulfovibrio_F alcoholivorans
JAVKYP_08274	JAVKYP010000005.1	4022	4822	801	-1	CbiK	PF06180	Cobalt chelatase (CbiK)	d__Bacteria	p__Desulfobacterota_A	c__Desulfovibrionia	o__Desulfovibrionales	f__Desulfovibrionaceae	g__Desulfovibrio_F	s__Desulfovibrio_F alcoholivorans
JAVKYP_17529	JAVKYP010000039.1	3067	3951	885	1	CbiK	PF06180	Cobalt chelatase (CbiK)	d__Bacteria	p__Desulfobacterota_A	c__Desulfovibrionia	o__Desulfovibrionales	f__Desulfovibrionaceae	g__Desulfovibrio_F	s__Desulfovibrio_F alcoholivorans
JAVKYP_42377	JAVKYP010000579.1	17366	18481	1116	-1		TIGR00312	cobalamin biosynthesis protein CbiD	d__Bacteria	p__Desulfobacterota_A	c__Desulfovibrionia	o__Desulfovibrionales	f__Desulfovibrionaceae	g__Desulfovibrio_F	s__Desulfovibrio_F alcoholivorans
JAVKYP_42374	JAVKYP010000579.1	14505	15290	786	-1		TIGR01465	precorrin-4 C11-methyltransferase	d__Bacteria	p__Desulfobacterota_A	c__Desulfovibrionia	o__Desulfovibrionales	f__Desulfovibrionaceae	g__Desulfovibrio_F	s__Desulfovibrio_F alcoholivorans
JAVKYP_08492	JAVKYP010000005.1	270301	271830	1530	1		TIGR01469	uroporphyrinogen-III C-methyltransferase	d__Bacteria	p__Desulfobacterota_A	c__Desulfovibrionia	o__Desulfovibrionales	f__Desulfovibrionaceae	g__Desulfovibrio_F	s__Desulfovibrio_F alcoholivorans
JAVKYP_42375	JAVKYP010000579.1	15283	16512	1230	-1		TIGR02467	precorrin-6y C5,15-methyltransferase (decarboxylating), CbiE subunit	d__Bacteria	p__Desulfobacterota_A	c__Desulfovibrionia	o__Desulfovibrionales	f__Desulfovibrionaceae	g__Desulfovibrio_F	s__Desulfovibrio_F alcoholivorans
JAVKYP_42375	JAVKYP010000579.1	15283	16512	1230	-1		TIGR02469	precorrin-6Y C5,15-methyltransferase (decarboxylating), CbiT subunit	d__Bacteria	p__Desulfobacterota_A	c__Desulfovibrionia	o__Desulfovibrionales	f__Desulfovibrionaceae	g__Desulfovibrio_F	s__Desulfovibrio_F alcoholivorans
JAVKYP_32371	JAVKYP010000222.1	14881	17478	2598	1		TIGR00313	cobyric acid synthase CobQ	d__Bacteria	p__Desulfobacterota_A	c__Desulfovibrionia	o__Desulfovibrionales	f__Desulfovibrionaceae	g__Desulfovibrio_F	s__Desulfovibrio_F alcoholivorans
JAVKYP_32371	JAVKYP010000222.1	14881	17478	2598	1		TIGR01140	threonine-phosphate decarboxylase	d__Bacteria	p__Desulfobacterota_A	c__Desulfovibrionia	o__Desulfovibrionales	f__Desulfovibrionaceae	g__Desulfovibrio_F	s__Desulfovibrio_F alcoholivorans
JAVKYP_09245	JAVKYP010000006.1	446842	447366	525	-1	CobU	PF02283	Cobinamide kinase / cobinamide phosphate guanyltransferase	d__Bacteria	p__Desulfobacterota_A	c__Desulfovibrionia	o__Desulfovibrionales	f__Desulfovibrionaceae	g__Desulfovibrio_F	s__Desulfovibrio_F alcoholivorans
JAVKYP_12087	JAVKYP010000012.1	171275	172204	930	-1	CobD_Cbib	PF03186	CobD/Cbib protein	d__Bacteria	p__Desulfobacterota_A	c__Desulfovibrionia	o__Desulfovibrionales	f__Desulfovibrionaceae	g__Desulfovibrio_F	s__Desulfovibrio_F alcoholivorans
JAVKYP_32391	JAVKYP010000222.1	36836	37597	762	1		TIGR01466	precorrin-3B C17-methyltransferase	d__Bacteria	p__Desulfobacterota_A	c__Desulfovibrionia	o__Desulfovibrionales	f__Desulfovibrionaceae	g__Desulfovibrio_F	s__Desulfovibrio_F fructosivorans
JAVKYP_33681	JAVKYP010000251.1	46257	47738	1482	1		TIGR00379	cobyrinic acid a,c-diamide synthase	d__Bacteria	p__Desulfobacterota_A	c__Desulfovibrionia	o__Desulfovibrionales	f__Desulfovibrionaceae	g__Desulfovibrio_F	s__Desulfovibrio_F sp000245055
JAVKYP_17533	JAVKYP010000039.1	6635	7345	711	1		TIGR01467	precorrin-2 C(20)-methyltransferase	d__Bacteria	p__Desulfobacterota_A	c__Desulfovibrionia	o__Desulfovibrionales	f__Desulfovibrionaceae	g__Desulfovibrio_F	s__Desulfovibrio_F sp000245055
JAVKYP_15299	JAVKYP010000025.1	224626	225351	726	-1	CobS	PF02654	Cobalamin-5-phosphate synthase	d__Bacteria	p__Desulfobacterota_A	c__Desulfovibrionia	o__Desulfovibrionales	f__Desulfovibrionaceae	g__Desulfovibrio_F	s__Desulfovibrio_F sp000245055
JAVKYP_20598	JAVKYP010000060.1	92216	93283	1068	-1		TIGR03160	nicotinate-nucleotide--dimethylbenzimidazole phosphoribosyltransferase	d__Bacteria	p__Desulfobacterota_A	c__Desulfovibrionia	o__Desulfovibrionales	f__Desulfovibrionaceae	g__Desulfovibrio_F	s__Desulfovibrio_F sp003525525
JAVKYP_42694	JAVKYP010000598.1	2484	3494	1011	-1		TIGR00380	cobalamin biosynthesis protein CobD	d__Bacteria	p__Firmicutes_A	c__Clostridia	o__Acetivibrionales	f__Acetivibrionaceae	g__Acetivibrio	s__Acetivibrio cellulolyticus
JAVKYP_42694	JAVKYP010000598.1	2484	3494	1011	-1	CobD_Cbib	PF03186	CobD/Cbib protein	d__Bacteria	p__Firmicutes_A	c__Clostridia	o__Acetivibrionales	f__Acetivibrionaceae	g__Acetivibrio	s__Acetivibrio cellulolyticus
JAVKYP_121424	JAVKYP010048433.1	2	370	369	1	CobS	PF02654	Cobalamin-5-phosphate synthase	d__Bacteria	p__Firmicutes_A	c__Clostridia	o__Acetivibrionales	f__Acetivibrionaceae	g__UBA1305	s__UBA1305 sp002307275
JAVKYP_181450	JAVKYP010122090.1	1	207	207	1	CobU	PF02283	Cobinamide kinase / cobinamide phosphate guanyltransferase	d__Bacteria	p__Firmicutes_A	c__Clostridia	o__Acetivibrionales	f__Acetivibrionaceae	g__UBA1305	s__UBA1305 sp002307275
JAVKYP_20074	JAVKYP010000056.1	84631	85668	1038	1		TIGR01140	threonine-phosphate decarboxylase	d__Bacteria	p__Firmicutes_A	c__Clostridia	o__Christensenellales	f__CAG-138	g__UBA1685	s__UBA1685 sp002320595
JAVKYP_20075	JAVKYP010000056.1	85661	87136	1476	1		TIGR00313	cobyric acid synthase CobQ	d__Bacteria	p__Firmicutes_A	c__Clostridia	o__Christensenellales	f__CAG-138	g__UBA1685	s__UBA1685 sp002320595
JAVKYP_20073	JAVKYP010000056.1	83685	84644	960	1		TIGR00380	cobalamin biosynthesis protein CobD	d__Bacteria	p__Firmicutes_A	c__Clostridia	o__Christensenellales	f__CAG-74	g__DTU024	s__DTU024 sp002411105
JAVKYP_20073	JAVKYP010000056.1	83685	84644	960	1	CobD_Cbib	PF03186	CobD/Cbib protein	d__Bacteria	p__Firmicutes_A	c__Clostridia	o__Christensenellales	f__CAG-74	g__DTU024	s__DTU024 sp002411105
JAVKYP_134525	JAVKYP010063543.1	1	303	303	1	CobD_Cbib	PF03186	CobD/Cbib protein	d__Bacteria	p__Firmicutes_A	c__Clostridia	o__Christensenellales	f__CAG-74	g__DTU024	s__DTU024 sp002411105
JAVKYP_92726	JAVKYP010020095.1	86	730	645	1	CobS	PF02654	Cobalamin-5-phosphate synthase	d__Bacteria	p__Firmicutes_A	c__Clostridia	o__Christensenellales	f__SZUA-584	g__SZUA-584	s__SZUA-584 sp003249555
JAVKYP_70268	JAVKYP010005938.1	324	836	513	1	Cob_adeno_trans	PF01923	Cobalamin adenosyltransferase	d__Bacteria	p__Firmicutes_A	c__Clostridia	o__Clostridiales	f__Clostridiaceae	g__Clostridium_AO	s__Clostridium_AO lundense
JAVKYP_174577	JAVKYP010113362.1	1	219	219	-1	CbiD	PF01888	CbiD	d__Bacteria	p__Firmicutes_A	c__Clostridia	o__Clostridiales	f__Clostridiaceae	g__Clostridium_B	s__Clostridium_B tyrobutyricum
JAVKYP_134766	JAVKYP010063777.1	1	303	303	1	CbiJ	PF02571	Precorrin-6x reductase CbiJ/CobK	d__Bacteria	p__Firmicutes_A	c__Clostridia	o__Clostridiales	f__Clostridiaceae	g__Clostridium_B	s__Clostridium_B tyrobutyricum
JAVKYP_120626	JAVKYP010047485.1	45	374	330	-1	CobD_Cbib	PF03186	CobD/Cbib protein	d__Bacteria	p__Firmicutes_A	c__Clostridia	o__Clostridiales	f__Clostridiaceae	g__Clostridium_B	s__Clostridium_B tyrobutyricum
JAVKYP_163192	JAVKYP010098743.1	2	238	237	-1	CobD_Cbib	PF03186	CobD/Cbib protein	d__Bacteria	p__Firmicutes_A	c__Clostridia	o__Clostridiales	f__Clostridiaceae	g__Clostridium_B	s__Clostridium_B tyrobutyricum
JAVKYP_168393	JAVKYP010105652.1	2	229	228	-1	CobS	PF02654	Cobalamin-5-phosphate synthase	d__Bacteria	p__Firmicutes_A	c__Clostridia	o__Clostridiales	f__Clostridiaceae	g__Clostridium_H	s__Clostridium_H homopropionicum
JAVKYP_41414	JAVKYP010000525.1	2454	3005	552	-1	CobU	PF02283	Cobinamide kinase / cobinamide phosphate guanyltransferase	d__Bacteria	p__Firmicutes_A	c__Clostridia	o__Clostridiales	f__Clostridiaceae	g__Clostridium_L	s__Clostridium_L algidicarnis
JAVKYP_27354	JAVKYP010000135.1	56861	57832	972	-1		TIGR00380	cobalamin biosynthesis protein CobD	d__Bacteria	p__Firmicutes_A	c__Clostridia	o__Clostridiales	f__Clostridiaceae	g__JG1575	s__JG1575 sp002838815
JAVKYP_37998	JAVKYP010000378.1	437	1540	1104	1		TIGR03160	nicotinate-nucleotide--dimethylbenzimidazole phosphoribosyltransferase	d__Bacteria	p__Firmicutes_A	c__Clostridia	o__Clostridiales	f__Clostridiaceae	g__JG1575	s__JG1575 sp002838815
JAVKYP_58216	JAVKYP010002340.1	3849	4412	564	-1		TIGR00636	ATP:cob(I)alamin adenosyltransferase	d__Bacteria	p__Firmicutes_A	c__Clostridia	o__Clostridiales	f__Clostridiaceae	g__JG1575	s__JG1575 sp002838815
JAVKYP_27354	JAVKYP010000135.1	56861	57832	972	-1	CobD_Cbib	PF03186	CobD/Cbib protein	d__Bacteria	p__Firmicutes_A	c__Clostridia	o__Clostridiales	f__Clostridiaceae	g__JG1575	s__JG1575 sp002838815
JAVKYP_41413	JAVKYP010000525.1	1711	2451	741	-1	CobS	PF02654	Cobalamin-5-phosphate synthase	d__Bacteria	p__Firmicutes_A	c__Clostridia	o__Clostridiales	f__Clostridiaceae	g__JG1575	s__JG1575 sp002838815
JAVKYP_58216	JAVKYP010002340.1	3849	4412	564	-1	Cob_adeno_trans	PF01923	Cobalamin adenosyltransferase	d__Bacteria	p__Firmicutes_A	c__Clostridia	o__Clostridiales	f__Clostridiaceae	g__JG1575	s__JG1575 sp002838815
JAVKYP_105803	JAVKYP010031886.1	2	307	306	-1	CbiK	PF06180	Cobalt chelatase (CbiK)	d__Bacteria	p__Firmicutes_A	c__Clostridia	o__Clostridiales	f__Clostridiaceae	g__UBA701	s__UBA701 sp002298125
JAVKYP_109543	JAVKYP010035691.1	2	460	459	-1	CbiD	PF01888	CbiD	d__Bacteria	p__Firmicutes_A	c__Clostridia	o__Lachnospirales	f__Anaerotignaceae	g__UBA8514	s__UBA8514 sp003543235
JAVKYP_132532	JAVKYP010061180.1	3	314	312	-1	CbiD	PF01888	CbiD	d__Bacteria	p__Firmicutes_A	c__Clostridia	o__Lachnospirales	f__Anaerotignaceae	g__UBA8514	s__UBA8514 sp003543235
JAVKYP_98480	JAVKYP010025054.1	3	383	381	-1	CbiC	PF02570	Precorrin-8X methylmutase	d__Bacteria	p__Firmicutes_A	c__Clostridia	o__Lachnospirales	f__Anaerotignaceae	g__UBA8514	s__UBA8514 sp003543235
JAVKYP_175939	JAVKYP010115887.1	1	216	216	-1	CbiJ	PF02571	Precorrin-6x reductase CbiJ/CobK	d__Bacteria	p__Firmicutes_A	c__Clostridia	o__Lachnospirales	f__Anaerotignaceae	g__UBA8514	s__UBA8514 sp003543235
JAVKYP_173378	JAVKYP010093981.1	3	221	219	1	CbiK	PF06180	Cobalt chelatase (CbiK)	d__Bacteria	p__Firmicutes_A	c__Clostridia	o__Lachnospirales	f__Anaerotignaceae	g__UBA8514	s__UBA8514 sp003543235
JAVKYP_131498	JAVKYP010059782.1	2	217	216	1	CobD_Cbib	PF03186	CobD/Cbib protein	d__Bacteria	p__Firmicutes_A	c__Clostridia	o__Lachnospirales	f__Anaerotignaceae	g__UBA8514	s__UBA8514 sp003543235
JAVKYP_131440	JAVKYP010059967.1	3	317	315	1	CobD_Cbib	PF03186	CobD/Cbib protein	d__Bacteria	p__Firmicutes_A	c__Clostridia	o__Lachnospirales	f__Lachnospiraceae	g__Blautia	s__Blautia coccoides
JAVKYP_167713	JAVKYP010104806.1	2	229	228	-1	CbiJ	PF02571	Precorrin-6x reductase CbiJ/CobK	d__Bacteria	p__Firmicutes_A	c__Clostridia	o__Lachnospirales	f__Lachnospiraceae	g__Blautia_A	s__Blautia_A obeum
JAVKYP_149231	JAVKYP010081706.1	1	261	261	-1	CobD_Cbib	PF03186	CobD/Cbib protein	d__Bacteria	p__Firmicutes_A	c__Clostridia	o__Lachnospirales	f__Lachnospiraceae	g__Dorea	s__Dorea sp000403455
JAVKYP_119597	JAVKYP010046375.1	3	380	378	1	CbiK	PF06180	Cobalt chelatase (CbiK)	d__Bacteria	p__Firmicutes_A	c__Clostridia	o__Lachnospirales	f__Lachnospiraceae	g__Eisenbergiella	s__Eisenbergiella sp900066775
JAVKYP_115461	JAVKYP010041993.1	2	409	408	-1	CobD_Cbib	PF03186	CobD/Cbib protein	d__Bacteria	p__Firmicutes_A	c__Clostridia	o__Lachnospirales	f__Lachnospiraceae	g__Eubacterium_H	s__Eubacterium_H sp900318755
JAVKYP_108855	JAVKYP010034941.1	1	468	468	1	CbiJ	PF02571	Precorrin-6x reductase CbiJ/CobK	d__Bacteria	p__Firmicutes_A	c__Clostridia	o__Lachnospirales	f__Lachnospiraceae	g__UBA7182	s__UBA7182 sp002491115
JAVKYP_141105	JAVKYP010071220.1	1	276	276	1	CbiD	PF01888	CbiD	d__Bacteria	p__Firmicutes_A	c__Clostridia	o__Lachnospirales	f__UBA5962	g__UBA5962	s__UBA5962 sp002430285
JAVKYP_32198	JAVKYP010000219.1	26394	27917	1524	-1		TIGR00313	cobyric acid synthase CobQ	d__Bacteria	p__Firmicutes_A	c__Clostridia	o__Lutisporales	f__Lutisporaceae	g__BRH-c25	s__BRH-c25 sp001515955
JAVKYP_32199	JAVKYP010000219.1	28037	28648	612	-1		TIGR03162	alpha-ribazole phosphatase	d__Bacteria	p__Firmicutes_A	c__Clostridia	o__Lutisporales	f__Lutisporaceae	g__BRH-c25	s__BRH-c25 sp001515955
JAVKYP_32200	JAVKYP010000219.1	28645	29397	753	-1		TIGR00317	cobalamin 5'-phosphate synthase	d__Bacteria	p__Firmicutes_A	c__Clostridia	o__Lutisporales	f__Lutisporaceae	g__BRH-c25	s__BRH-c25 sp001515955
JAVKYP_32202	JAVKYP010000219.1	29986	31059	1074	-1		TIGR03160	nicotinate-nucleotide--dimethylbenzimidazole phosphoribosyltransferase	d__Bacteria	p__Firmicutes_A	c__Clostridia	o__Lutisporales	f__Lutisporaceae	g__BRH-c25	s__BRH-c25 sp001515955
JAVKYP_32200	JAVKYP010000219.1	28645	29397	753	-1	CobS	PF02654	Cobalamin-5-phosphate synthase	d__Bacteria	p__Firmicutes_A	c__Clostridia	o__Lutisporales	f__Lutisporaceae	g__BRH-c25	s__BRH-c25 sp001515955
JAVKYP_32201	JAVKYP010000219.1	29413	29973	561	-1	CobU	PF02283	Cobinamide kinase / cobinamide phosphate guanyltransferase	d__Bacteria	p__Firmicutes_A	c__Clostridia	o__Lutisporales	f__Lutisporaceae	g__BRH-c25	s__BRH-c25 sp001515955
JAVKYP_121397	JAVKYP010048342.1	2	370	369	-1	CbiJ	PF02571	Precorrin-6x reductase CbiJ/CobK	d__Bacteria	p__Firmicutes_A	c__Clostridia	o__Lutisporales	f__Lutisporaceae	g__Lutispora	s__Lutispora sp003527145
JAVKYP_167520	JAVKYP010104412.1	1	231	231	1	CbiK	PF06180	Cobalt chelatase (CbiK)	d__Bacteria	p__Firmicutes_A	c__Clostridia	o__Lutisporales	f__Lutisporaceae	g__Lutispora	s__Lutispora sp003527145
JAVKYP_132340	JAVKYP010060796.1	3	314	312	-1	CbiK	PF06180	Cobalt chelatase (CbiK)	d__Bacteria	p__Firmicutes_A	c__Clostridia	o__Oscillospirales	f__Acutalibacteraceae	g__Anaeromassilibacillus	s__Anaeromassilibacillus sp002159845
JAVKYP_16208	JAVKYP010000031.1	35045	35545	501	1	Cob_adeno_trans	PF01923	Cobalamin adenosyltransferase	d__Bacteria	p__Firmicutes_A	c__Clostridia	o__Oscillospirales	f__Butyricicoccaceae	g__Butyricicoccus	s__Butyricicoccus pullicaecorum
JAVKYP_136427	JAVKYP010065443.1	3	224	222	-1	CbiD	PF01888	CbiD	d__Bacteria	p__Firmicutes_A	c__Clostridia	o__Oscillospirales	f__Oscillospiraceae	g__CAG-103	s__CAG-103 sp900316745
JAVKYP_108098	JAVKYP010034284.1	3	476	474	1		TIGR02467	precorrin-6y C5,15-methyltransferase (decarboxylating), CbiE subunit	d__Bacteria	p__Firmicutes_A	c__Clostridia	o__Oscillospirales	f__Oscillospiraceae	g__CAG-110	s__CAG-110 sp002493965
JAVKYP_20066	JAVKYP010000056.1	77554	78306	753	1	CbiJ	PF02571	Precorrin-6x reductase CbiJ/CobK	d__Bacteria	p__Firmicutes_A	c__Clostridia	o__Oscillospirales	f__Oscillospiraceae	g__CAG-83	s__CAG-83 sp002392625
JAVKYP_179010	JAVKYP010119420.1	3	212	210	1	CbiJ	PF02571	Precorrin-6x reductase CbiJ/CobK	d__Bacteria	p__Firmicutes_A	c__Clostridia	o__Oscillospirales	f__Oscillospiraceae	g__CAG-83	s__CAG-83 sp002392625
JAVKYP_20066	JAVKYP010000056.1	77554	78306	753	1		TIGR00715	precorrin-6x reductase	d__Bacteria	p__Firmicutes_A	c__Clostridia	o__Oscillospirales	f__Oscillospiraceae	g__CAG-83	s__CAG-83 sp002392625
JAVKYP_36859	JAVKYP010000340.1	17652	18641	990	-1	CbiG_C	PF01890	Cobalamin synthesis G C-terminus	d__Bacteria	p__Firmicutes_A	c__Clostridia	o__Oscillospirales	f__Oscillospiraceae	g__CAG-83	s__CAG-83 sp900317425
JAVKYP_36852	JAVKYP010000340.1	10990	11634	645	-1	CbiC	PF02570	Precorrin-8X methylmutase	d__Bacteria	p__Firmicutes_A	c__Clostridia	o__Oscillospirales	f__Oscillospiraceae	g__CAG-83	s__CAG-83 sp900317425
JAVKYP_20070	JAVKYP010000056.1	81853	82365	513	1	CobU	PF02283	Cobinamide kinase / cobinamide phosphate guanyltransferase	d__Bacteria	p__Firmicutes_A	c__Clostridia	o__Oscillospirales	f__Oscillospiraceae	g__ER4	s__ER4 sp000765235
JAVKYP_20071	JAVKYP010000056.1	82352	83113	762	1	CobS	PF02654	Cobalamin-5-phosphate synthase	d__Bacteria	p__Firmicutes_A	c__Clostridia	o__Oscillospirales	f__Oscillospiraceae	g__ER4	s__ER4 sp003522105
JAVKYP_129324	JAVKYP010057540.1	2	328	327	-1	CbiG_C	PF01890	Cobalamin synthesis G C-terminus	d__Bacteria	p__Firmicutes_A	c__Clostridia	o__Oscillospirales	f__Oscillospiraceae	g__NK3B98	s__NK3B98 sp000421005
JAVKYP_135336	JAVKYP010058896.1	3	299	297	-1	CbiD	PF01888	CbiD	d__Bacteria	p__Firmicutes_A	c__Clostridia	o__Oscillospirales	f__Oscillospiraceae	g__Pseudoflavonifractor	s__Pseudoflavonifractor capillosus
JAVKYP_94656	JAVKYP010021750.1	340	684	345	-1	CobU	PF02283	Cobinamide kinase / cobinamide phosphate guanyltransferase	d__Bacteria	p__Firmicutes_A	c__Clostridia	o__Oscillospirales	f__Oscillospiraceae	g__Pseudoflavonifractor	s__Pseudoflavonifractor sp900079765
JAVKYP_116807	JAVKYP010043378.1	53	400	348	1	CobS	PF02654	Cobalamin-5-phosphate synthase	d__Bacteria	p__Firmicutes_A	c__Clostridia	o__Oscillospirales	f__Oscillospiraceae	g__Pseudoflavonifractor	s__Pseudoflavonifractor sp900079765
JAVKYP_83972	JAVKYP010013422.1	304	1014	711	-1	CbiJ	PF02571	Precorrin-6x reductase CbiJ/CobK	d__Bacteria	p__Firmicutes_A	c__Clostridia	o__Oscillospirales	f__Oscillospiraceae	g__Sporobacter	s__Sporobacter sp002307055
JAVKYP_83972	JAVKYP010013422.1	304	1014	711	-1		TIGR00715	precorrin-6x reductase	d__Bacteria	p__Firmicutes_A	c__Clostridia	o__Oscillospirales	f__Oscillospiraceae	g__Sporobacter	s__Sporobacter sp002307055
JAVKYP_80230	JAVKYP010011009.1	757	1203	447	1	CbiC	PF02570	Precorrin-8X methylmutase	d__Bacteria	p__Firmicutes_A	c__Clostridia	o__Oscillospirales	f__Oscillospiraceae	g__Sporobacter	s__Sporobacter termitidis
JAVKYP_98548	JAVKYP010025153.1	2	502	501	1	CobU	PF02283	Cobinamide kinase / cobinamide phosphate guanyltransferase	d__Bacteria	p__Firmicutes_A	c__Clostridia	o__Oscillospirales	f__Oscillospiraceae	g__Sporobacter	s__Sporobacter termitidis
JAVKYP_117483	JAVKYP010044204.1	76	393	318	-1	CobS	PF02654	Cobalamin-5-phosphate synthase	d__Bacteria	p__Firmicutes_A	c__Clostridia	o__Oscillospirales	f__Oscillospiraceae	g__Sporobacter	s__Sporobacter termitidis
JAVKYP_100895	JAVKYP010027196.1	2	571	570	1	CbiD	PF01888	CbiD	d__Bacteria	p__Firmicutes_A	c__Clostridia	o__Oscillospirales	f__Oscillospiraceae	g__UBA1446	s__UBA1446 sp002329245
JAVKYP_118105	JAVKYP010044771.1	3	389	387	-1	CbiD	PF01888	CbiD	d__Bacteria	p__Firmicutes_A	c__Clostridia	o__Oscillospirales	f__Oscillospiraceae	g__UBA1446	s__UBA1446 sp002329245
JAVKYP_20076	JAVKYP010000056.1	87133	87771	639	1	CbiC	PF02570	Precorrin-8X methylmutase	d__Bacteria	p__Firmicutes_A	c__Clostridia	o__Oscillospirales	f__Oscillospiraceae	g__UBA1446	s__UBA1446 sp002329245
JAVKYP_101611	JAVKYP010027866.1	1	303	303	-1	CbiC	PF02570	Precorrin-8X methylmutase	d__Bacteria	p__Firmicutes_A	c__Clostridia	o__Oscillospirales	f__Oscillospiraceae	g__UBA1446	s__UBA1446 sp002329245
JAVKYP_146691	JAVKYP010078346.1	3	266	264	1	CbiG_C	PF01890	Cobalamin synthesis G C-terminus	d__Bacteria	p__Firmicutes_A	c__Clostridia	o__Oscillospirales	f__Oscillospiraceae	g__UBA738	s__UBA738 sp003522945
JAVKYP_20069	JAVKYP010000056.1	80801	81853	1053	1		TIGR03160	nicotinate-nucleotide--dimethylbenzimidazole phosphoribosyltransferase	d__Bacteria	p__Firmicutes_A	c__Clostridia	o__Oscillospirales	f__Oscillospiraceae	g__UBA929	s__UBA929 sp002293625
JAVKYP_96492	JAVKYP010023313.1	216	647	432	1	CobU	PF02283	Cobinamide kinase / cobinamide phosphate guanyltransferase	d__Bacteria	p__Firmicutes_A	c__Clostridia	o__Oscillospirales	f__Ruminococcaceae	g__Anaerotruncus	s__Anaerotruncus sp000403395
JAVKYP_38348	JAVKYP010000391.1	9353	9991	639	-1	CbiC	PF02570	Precorrin-8X methylmutase	d__Bacteria	p__Firmicutes_A	c__Clostridia	o__Oscillospirales	f__Ruminococcaceae	g__Hydrogenoanaerobacterium	s__Hydrogenoanaerobacterium saccharovorans
JAVKYP_38352	JAVKYP010000391.1	13423	14181	759	-1		TIGR01465	precorrin-4 C11-methyltransferase	d__Bacteria	p__Firmicutes_A	c__Clostridia	o__Oscillospirales	f__Ruminococcaceae	g__Hydrogenoanaerobacterium	s__Hydrogenoanaerobacterium saccharovorans
JAVKYP_138682	JAVKYP010068338.1	41	286	246	-1	CobU	PF02283	Cobinamide kinase / cobinamide phosphate guanyltransferase	d__Bacteria	p__Firmicutes_A	c__Clostridia	o__Peptostreptococcales	f__Anaerovoracaceae	g__UBA1422	s__UBA1422 sp002304835
JAVKYP_38353	JAVKYP010000391.1	14204	14917	714	-1		TIGR01467	precorrin-2 C(20)-methyltransferase	d__Bacteria	p__Firmicutes_A	c__Clostridia	o__Peptostreptococcales	f__Anaerovoracaceae	g__UBA6648	s__UBA6648 sp002455605
JAVKYP_14445	JAVKYP010000021.1	172686	173183	498	-1	CobU	PF02283	Cobinamide kinase / cobinamide phosphate guanyltransferase	d__Bacteria	p__Firmicutes_A	c__Clostridia	o__Peptostreptococcales	f__Anaerovoracaceae	g__UBA6648	s__UBA6648 sp002455605
JAVKYP_117380	JAVKYP010043928.1	144	395	252	-1	CobU	PF02283	Cobinamide kinase / cobinamide phosphate guanyltransferase	d__Bacteria	p__Firmicutes_A	c__Clostridia	o__Peptostreptococcales	f__Anaerovoracaceae	g__UBA6648	s__UBA6648 sp002455605
JAVKYP_38354	JAVKYP010000391.1	14947	16104	1158	-1	CbiD	PF01888	CbiD	d__Bacteria	p__Firmicutes_A	c__Clostridia	o__Peptostreptococcales	f__Anaerovoracaceae	g__UBA7709	s__UBA7709 sp002482405
JAVKYP_84703	JAVKYP010013947.1	1	663	663	1	CbiD	PF01888	CbiD	d__Bacteria	p__Firmicutes_A	c__Clostridia	o__Peptostreptococcales	f__Anaerovoracaceae	g__UBA7709	s__UBA7709 sp002482405
JAVKYP_127186	JAVKYP010054756.1	1	339	339	-1	CbiD	PF01888	CbiD	d__Bacteria	p__Firmicutes_A	c__Clostridia	o__Peptostreptococcales	f__Anaerovoracaceae	g__UBA7709	s__UBA7709 sp002482405
JAVKYP_150553	JAVKYP010083177.1	3	257	255	1	CbiD	PF01888	CbiD	d__Bacteria	p__Firmicutes_A	c__Clostridia	o__Peptostreptococcales	f__Anaerovoracaceae	g__UBA7709	s__UBA7709 sp002482405
JAVKYP_38347	JAVKYP010000391.1	8260	9327	1068	-1	CbiG_C	PF01890	Cobalamin synthesis G C-terminus	d__Bacteria	p__Firmicutes_A	c__Clostridia	o__Peptostreptococcales	f__Anaerovoracaceae	g__UBA7709	s__UBA7709 sp002482405
JAVKYP_38355	JAVKYP010000391.1	16140	16994	855	-1	CbiX	PF01903	CbiX	d__Bacteria	p__Firmicutes_A	c__Clostridia	o__Peptostreptococcales	f__Anaerovoracaceae	g__UBA7709	s__UBA7709 sp002482405
JAVKYP_138094	JAVKYP010067694.1	15	287	273	-1	CbiX	PF01903	CbiX	d__Bacteria	p__Firmicutes_A	c__Clostridia	o__Peptostreptococcales	f__Anaerovoracaceae	g__UBA7709	s__UBA7709 sp002482405
JAVKYP_38350	JAVKYP010000391.1	11784	12620	837	-1	CbiJ	PF02571	Precorrin-6x reductase CbiJ/CobK	d__Bacteria	p__Firmicutes_A	c__Clostridia	o__Peptostreptococcales	f__Anaerovoracaceae	g__UBA7709	s__UBA7709 sp002482405
JAVKYP_134804	JAVKYP010063754.1	1	303	303	-1	CbiJ	PF02571	Precorrin-6x reductase CbiJ/CobK	d__Bacteria	p__Firmicutes_A	c__Clostridia	o__Peptostreptococcales	f__Anaerovoracaceae	g__UBA7709	s__UBA7709 sp002482405
JAVKYP_153254	JAVKYP010085796.1	2	253	252	-1	CbiJ	PF02571	Precorrin-6x reductase CbiJ/CobK	d__Bacteria	p__Firmicutes_A	c__Clostridia	o__Peptostreptococcales	f__Anaerovoracaceae	g__UBA7709	s__UBA7709 sp002482405
JAVKYP_38355	JAVKYP010000391.1	16140	16994	855	-1	CbiK	PF06180	Cobalt chelatase (CbiK)	d__Bacteria	p__Firmicutes_A	c__Clostridia	o__Peptostreptococcales	f__Anaerovoracaceae	g__UBA7709	s__UBA7709 sp002482405
JAVKYP_110949	JAVKYP010037097.1	3	446	444	-1	CbiK	PF06180	Cobalt chelatase (CbiK)	d__Bacteria	p__Firmicutes_A	c__Clostridia	o__Peptostreptococcales	f__Anaerovoracaceae	g__UBA7709	s__UBA7709 sp002482405
JAVKYP_129890	JAVKYP010057924.1	3	185	183	-1	CbiK	PF06180	Cobalt chelatase (CbiK)	d__Bacteria	p__Firmicutes_A	c__Clostridia	o__Peptostreptococcales	f__Anaerovoracaceae	g__UBA7709	s__UBA7709 sp002482405
JAVKYP_138094	JAVKYP010067694.1	15	287	273	-1	CbiK	PF06180	Cobalt chelatase (CbiK)	d__Bacteria	p__Firmicutes_A	c__Clostridia	o__Peptostreptococcales	f__Anaerovoracaceae	g__UBA7709	s__UBA7709 sp002482405
JAVKYP_38354	JAVKYP010000391.1	14947	16104	1158	-1		TIGR00312	cobalamin biosynthesis protein CbiD	d__Bacteria	p__Firmicutes_A	c__Clostridia	o__Peptostreptococcales	f__Anaerovoracaceae	g__UBA7709	s__UBA7709 sp002482405
JAVKYP_38350	JAVKYP010000391.1	11784	12620	837	-1		TIGR00715	precorrin-6x reductase	d__Bacteria	p__Firmicutes_A	c__Clostridia	o__Peptostreptococcales	f__Anaerovoracaceae	g__UBA7709	s__UBA7709 sp002482405
JAVKYP_38351	JAVKYP010000391.1	12613	13341	729	-1		TIGR01466	precorrin-3B C17-methyltransferase	d__Bacteria	p__Firmicutes_A	c__Clostridia	o__Peptostreptococcales	f__Anaerovoracaceae	g__UBA7709	s__UBA7709 sp002482405
JAVKYP_25591	JAVKYP010000111.1	17380	18123	744	1		TIGR01469	uroporphyrinogen-III C-methyltransferase	d__Bacteria	p__Firmicutes_A	c__Clostridia	o__Peptostreptococcales	f__Anaerovoracaceae	g__UBA7709	s__UBA7709 sp002482405
JAVKYP_98051	JAVKYP010024676.1	1	621	621	1		TIGR01469	uroporphyrinogen-III C-methyltransferase	d__Bacteria	p__Firmicutes_A	c__Clostridia	o__Peptostreptococcales	f__Anaerovoracaceae	g__UBA7709	s__UBA7709 sp002482405
JAVKYP_38346	JAVKYP010000391.1	6895	8151	1257	-1		TIGR02467	precorrin-6y C5,15-methyltransferase (decarboxylating), CbiE subunit	d__Bacteria	p__Firmicutes_A	c__Clostridia	o__Peptostreptococcales	f__Anaerovoracaceae	g__UBA7709	s__UBA7709 sp002482405
JAVKYP_38346	JAVKYP010000391.1	6895	8151	1257	-1		TIGR02469	precorrin-6Y C5,15-methyltransferase (decarboxylating), CbiT subunit	d__Bacteria	p__Firmicutes_A	c__Clostridia	o__Peptostreptococcales	f__Anaerovoracaceae	g__UBA7709	s__UBA7709 sp002482405
JAVKYP_24371	JAVKYP010000095.1	96021	96539	519	1		TIGR00708	cob(I)yrinic acid a,c-diamide adenosyltransferase	d__Bacteria	p__Firmicutes_A	c__Clostridia	o__Peptostreptococcales	f__Anaerovoracaceae	g__UBA7709	s__UBA7709 sp002482405
JAVKYP_25599	JAVKYP010000111.1	29566	30726	1161	1		TIGR03160	nicotinate-nucleotide--dimethylbenzimidazole phosphoribosyltransferase	d__Bacteria	p__Firmicutes_A	c__Clostridia	o__Peptostreptococcales	f__Anaerovoracaceae	g__UBA7709	s__UBA7709 sp002482405
JAVKYP_38349	JAVKYP010000391.1	10114	11673	1560	-1		TIGR00313	cobyric acid synthase CobQ	d__Bacteria	p__Firmicutes_A	c__Clostridia	o__Peptostreptococcales	f__Anaerovoracaceae	g__UBA7709	s__UBA7709 sp002482405
JAVKYP_86228	JAVKYP010015046.1	2	922	921	-1		TIGR00313	cobyric acid synthase CobQ	d__Bacteria	p__Firmicutes_A	c__Clostridia	o__Peptostreptococcales	f__Anaerovoracaceae	g__UBA7709	s__UBA7709 sp002482405
JAVKYP_14446	JAVKYP010000021.1	173264	174127	864	-1	CobS	PF02654	Cobalamin-5-phosphate synthase	d__Bacteria	p__Firmicutes_A	c__Clostridia	o__Peptostreptococcales	f__Anaerovoracaceae	g__UBA7709	s__UBA7709 sp002482405
JAVKYP_14447	JAVKYP010000021.1	174124	174720	597	-1	CobU	PF02283	Cobinamide kinase / cobinamide phosphate guanyltransferase	d__Bacteria	p__Firmicutes_A	c__Clostridia	o__Peptostreptococcales	f__Anaerovoracaceae	g__UBA7709	s__UBA7709 sp002482405
JAVKYP_33925	JAVKYP010000258.1	15108	16529	1422	1	Cob_adeno_trans	PF01923	Cobalamin adenosyltransferase	d__Bacteria	p__Firmicutes_A	c__Clostridia	o__Peptostreptococcales	f__Anaerovoracaceae	g__UBA7709	s__UBA7709 sp002482405
JAVKYP_95441	JAVKYP010022363.1	2	493	492	-1	CobS	PF02654	Cobalamin-5-phosphate synthase	d__Bacteria	p__Firmicutes_A	c__Clostridia	o__Peptostreptococcales	f__Anaerovoracaceae	g__UBA7709	s__UBA7709 sp002482405
JAVKYP_123484	JAVKYP010050596.1	2	358	357	1	CobD_Cbib	PF03186	CobD/Cbib protein	d__Bacteria	p__Firmicutes_A	c__Clostridia	o__Peptostreptococcales	f__Anaerovoracaceae	g__UBA7709	s__UBA7709 sp002482405
JAVKYP_70269	JAVKYP010005938.1	864	1076	213	1	Cob_adeno_trans	PF01923	Cobalamin adenosyltransferase	d__Bacteria	p__Firmicutes_A	c__Clostridia	o__Peptostreptococcales	f__Caminicellaceae	g__Caminicella	s__Caminicella sporogenes
JAVKYP_17061	JAVKYP010000036.1	51852	53048	1197	1	CbiX	PF01903	CbiX	d__Bacteria	p__Firmicutes_A	c__Clostridia	o__Peptostreptococcales	f__Fusibacteraceae	g__Fusibacter	s__Fusibacter sp002452745
JAVKYP_20077	JAVKYP010000056.1	87809	88594	786	1	CbiX	PF01903	CbiX	d__Bacteria	p__Firmicutes_A	c__Clostridia	o__Peptostreptococcales	f__Fusibacteraceae	g__Fusibacter	s__Fusibacter sp002452745
JAVKYP_17061	JAVKYP010000036.1	51852	53048	1197	1	CbiK	PF06180	Cobalt chelatase (CbiK)	d__Bacteria	p__Firmicutes_A	c__Clostridia	o__Peptostreptococcales	f__Fusibacteraceae	g__Fusibacter	s__Fusibacter sp002452745
JAVKYP_20077	JAVKYP010000056.1	87809	88594	786	1	CbiK	PF06180	Cobalt chelatase (CbiK)	d__Bacteria	p__Firmicutes_A	c__Clostridia	o__Peptostreptococcales	f__Fusibacteraceae	g__Fusibacter	s__Fusibacter sp002452745
JAVKYP_167987	JAVKYP010105719.1	2	229	228	1	CbiJ	PF02571	Precorrin-6x reductase CbiJ/CobK	d__Bacteria	p__Firmicutes_A	c__Clostridia	o__Peptostreptococcales	f__Natronincolaceae	g__Alkaliphilus	s__Alkaliphilus peptidifermentans
JAVKYP_20863	JAVKYP010000062.1	103883	104851	969	1		TIGR00636	ATP:cob(I)alamin adenosyltransferase	d__Bacteria	p__Firmicutes_A	c__Clostridia	o__Peptostreptococcales	f__Peptostreptococcaceae	g__GCA-900066495	s__GCA-900066495 sp900066495
JAVKYP_20863	JAVKYP010000062.1	103883	104851	969	1	Cob_adeno_trans	PF01923	Cobalamin adenosyltransferase	d__Bacteria	p__Firmicutes_A	c__Clostridia	o__Peptostreptococcales	f__Peptostreptococcaceae	g__GCA-900066495	s__GCA-900066495 sp900066495
JAVKYP_36862	JAVKYP010000340.1	21298	22209	912	1	CbiX	PF01903	CbiX	d__Bacteria	p__Firmicutes_A	c__Clostridia	o__Tissierellales	f__Sedimentibacteraceae	g__Sedimentibacter	s__Sedimentibacter sp002409285
JAVKYP_36862	JAVKYP010000340.1	21298	22209	912	1	CbiK	PF06180	Cobalt chelatase (CbiK)	d__Bacteria	p__Firmicutes_A	c__Clostridia	o__Tissierellales	f__Sedimentibacteraceae	g__Sedimentibacter	s__Sedimentibacter sp002409285
JAVKYP_131714	JAVKYP010060171.1	3	317	315	1	CbiD	PF01888	CbiD	d__Bacteria	p__Firmicutes_A	c__Clostridia	o__Tissierellales	f__Sedimentibacteraceae	g__Sedimentibacter	s__Sedimentibacter sp002422545
JAVKYP_160185	JAVKYP010067917.1	2	241	240	1	CbiD	PF01888	CbiD	d__Bacteria	p__Firmicutes_A	c__Clostridia	o__Tissierellales	f__Sedimentibacteraceae	g__Sedimentibacter	s__Sedimentibacter sp002422545
JAVKYP_182060	JAVKYP010122882.1	3	206	204	-1	CbiD	PF01888	CbiD	d__Bacteria	p__Firmicutes_A	c__Clostridia	o__Tissierellales	f__Sedimentibacteraceae	g__Sedimentibacter	s__Sedimentibacter sp002422545
JAVKYP_87735	JAVKYP010016083.1	2	487	486	1	CbiC	PF02570	Precorrin-8X methylmutase	d__Bacteria	p__Firmicutes_A	c__Clostridia	o__Tissierellales	f__Sedimentibacteraceae	g__Sedimentibacter	s__Sedimentibacter sp002422545
JAVKYP_98215	JAVKYP010024809.1	2	208	207	1	CbiJ	PF02571	Precorrin-6x reductase CbiJ/CobK	d__Bacteria	p__Firmicutes_A	c__Clostridia	o__Tissierellales	f__Sedimentibacteraceae	g__Sedimentibacter	s__Sedimentibacter sp002422545
JAVKYP_99612	JAVKYP010026076.1	217	528	312	-1	CbiJ	PF02571	Precorrin-6x reductase CbiJ/CobK	d__Bacteria	p__Firmicutes_A	c__Clostridia	o__Tissierellales	f__Sedimentibacteraceae	g__Sedimentibacter	s__Sedimentibacter sp002422545
JAVKYP_94606	JAVKYP010021660.1	61	687	627	-1		TIGR01466	precorrin-3B C17-methyltransferase	d__Bacteria	p__Firmicutes_A	c__Clostridia	o__Tissierellales	f__Sedimentibacteraceae	g__Sedimentibacter	s__Sedimentibacter sp002422545
JAVKYP_98216	JAVKYP010024809.1	210	617	408	1		TIGR02467	precorrin-6y C5,15-methyltransferase (decarboxylating), CbiE subunit	d__Bacteria	p__Firmicutes_A	c__Clostridia	o__Tissierellales	f__Sedimentibacteraceae	g__Sedimentibacter	s__Sedimentibacter sp002422545
JAVKYP_73086	JAVKYP010007165.1	632	1582	951	-1		TIGR00380	cobalamin biosynthesis protein CobD	d__Bacteria	p__Firmicutes_A	c__Clostridia	o__Tissierellales	f__Sedimentibacteraceae	g__Sedimentibacter	s__Sedimentibacter sp002422545
JAVKYP_73086	JAVKYP010007165.1	632	1582	951	-1	CobD_Cbib	PF03186	CobD/Cbib protein	d__Bacteria	p__Firmicutes_A	c__Clostridia	o__Tissierellales	f__Sedimentibacteraceae	g__Sedimentibacter	s__Sedimentibacter sp002422545
JAVKYP_115788	JAVKYP010042283.1	3	308	306	-1	Cob_adeno_trans	PF01923	Cobalamin adenosyltransferase	d__Bacteria	p__Firmicutes_A	c__Clostridia	o__Tissierellales	f__Sedimentibacteraceae	g__Sedimentibacter	s__Sedimentibacter sp002422545
JAVKYP_110178	JAVKYP010036286.1	3	455	453	1	CbiK	PF06180	Cobalt chelatase (CbiK)	d__Bacteria	p__Firmicutes_A	c__Clostridia	o__Tissierellales	f__Sedimentibacteraceae	g__UBA6132	s__UBA6132 sp002435835
JAVKYP_80591	JAVKYP010011243.1	2	598	597	-1		TIGR01469	uroporphyrinogen-III C-methyltransferase	d__Bacteria	p__Firmicutes_A	c__Clostridia	o__Tissierellales	f__Sedimentibacteraceae	g__UBA6132	s__UBA6132 sp002435835
JAVKYP_10748	JAVKYP010000009.1	157168	158565	1398	1		TIGR00379	cobyrinic acid a,c-diamide synthase	d__Bacteria	p__Firmicutes_B	c__Dehalobacteriia	o__Dehalobacteriales	f__Dehalobacteriaceae	g__Dehalobacterium	s__Dehalobacterium formicoaceticum
JAVKYP_20063	JAVKYP010000056.1	75059	75817	759	1		TIGR01465	precorrin-4 C11-methyltransferase	d__Bacteria	p__Firmicutes_B	c__Dehalobacteriia	o__UBA4068	f__UBA5755	g__UBA4997	s__UBA4997 sp002398485
JAVKYP_09979	JAVKYP010000007.1	556062	557189	1128	1	CbiD	PF01888	CbiD	d__Bacteria	p__Firmicutes_B	c__Desulfitobacteriia	o__Desulfitobacteriales	f__Desulfitobacteriaceae	g__Desulfosporosinus	s__Desulfosporosinus sp002413075
JAVKYP_09979	JAVKYP010000007.1	556062	557189	1128	1		TIGR00312	cobalamin biosynthesis protein CbiD	d__Bacteria	p__Firmicutes_B	c__Desulfitobacteriia	o__Desulfitobacteriales	f__Desulfitobacteriaceae	g__Desulfosporosinus	s__Desulfosporosinus sp002413075
JAVKYP_10640	JAVKYP010000009.1	40993	42189	1197	-1	CbiD	PF01888	CbiD	d__Bacteria	p__Firmicutes_B	c__Desulfitobacteriia	o__Desulfitobacteriales	f__Syntrophobotulaceae	g__Dehalobacter	s__Dehalobacter restrictus
JAVKYP_10637	JAVKYP010000009.1	38458	39516	1059	-1	CbiG_C	PF01890	Cobalamin synthesis G C-terminus	d__Bacteria	p__Firmicutes_B	c__Desulfitobacteriia	o__Desulfitobacteriales	f__Syntrophobotulaceae	g__Dehalobacter	s__Dehalobacter restrictus
JAVKYP_10629	JAVKYP010000009.1	29881	30276	396	-1	CbiX	PF01903	CbiX	d__Bacteria	p__Firmicutes_B	c__Desulfitobacteriia	o__Desulfitobacteriales	f__Syntrophobotulaceae	g__Dehalobacter	s__Dehalobacter restrictus
JAVKYP_10627	JAVKYP010000009.1	27933	28559	627	-1	CbiC	PF02570	Precorrin-8X methylmutase	d__Bacteria	p__Firmicutes_B	c__Desulfitobacteriia	o__Desulfitobacteriales	f__Syntrophobotulaceae	g__Dehalobacter	s__Dehalobacter restrictus
JAVKYP_10634	JAVKYP010000009.1	35162	36493	1332	-1	CbiJ	PF02571	Precorrin-6x reductase CbiJ/CobK	d__Bacteria	p__Firmicutes_B	c__Desulfitobacteriia	o__Desulfitobacteriales	f__Syntrophobotulaceae	g__Dehalobacter	s__Dehalobacter restrictus
JAVKYP_10640	JAVKYP010000009.1	40993	42189	1197	-1		TIGR00312	cobalamin biosynthesis protein CbiD	d__Bacteria	p__Firmicutes_B	c__Desulfitobacteriia	o__Desulfitobacteriales	f__Syntrophobotulaceae	g__Dehalobacter	s__Dehalobacter restrictus
JAVKYP_12811	JAVKYP010000015.1	24684	26108	1425	1		TIGR00379	cobyrinic acid a,c-diamide synthase	d__Bacteria	p__Firmicutes_B	c__Desulfitobacteriia	o__Desulfitobacteriales	f__Syntrophobotulaceae	g__Dehalobacter	s__Dehalobacter restrictus
JAVKYP_10634	JAVKYP010000009.1	35162	36493	1332	-1		TIGR00715	precorrin-6x reductase	d__Bacteria	p__Firmicutes_B	c__Desulfitobacteriia	o__Desulfitobacteriales	f__Syntrophobotulaceae	g__Dehalobacter	s__Dehalobacter restrictus
JAVKYP_10638	JAVKYP010000009.1	39513	40298	786	-1		TIGR01465	precorrin-4 C11-methyltransferase	d__Bacteria	p__Firmicutes_B	c__Desulfitobacteriia	o__Desulfitobacteriales	f__Syntrophobotulaceae	g__Dehalobacter	s__Dehalobacter restrictus
JAVKYP_10639	JAVKYP010000009.1	40295	40996	702	-1		TIGR01467	precorrin-2 C(20)-methyltransferase	d__Bacteria	p__Firmicutes_B	c__Desulfitobacteriia	o__Desulfitobacteriales	f__Syntrophobotulaceae	g__Dehalobacter	s__Dehalobacter restrictus
JAVKYP_10632	JAVKYP010000009.1	32688	34187	1500	-1		TIGR01469	uroporphyrinogen-III C-methyltransferase	d__Bacteria	p__Firmicutes_B	c__Desulfitobacteriia	o__Desulfitobacteriales	f__Syntrophobotulaceae	g__Dehalobacter	s__Dehalobacter restrictus
JAVKYP_10628	JAVKYP010000009.1	28625	29893	1269	-1		TIGR02467	precorrin-6y C5,15-methyltransferase (decarboxylating), CbiE subunit	d__Bacteria	p__Firmicutes_B	c__Desulfitobacteriia	o__Desulfitobacteriales	f__Syntrophobotulaceae	g__Dehalobacter	s__Dehalobacter restrictus
JAVKYP_10628	JAVKYP010000009.1	28625	29893	1269	-1		TIGR02469	precorrin-6Y C5,15-methyltransferase (decarboxylating), CbiT subunit	d__Bacteria	p__Firmicutes_B	c__Desulfitobacteriia	o__Desulfitobacteriales	f__Syntrophobotulaceae	g__Dehalobacter	s__Dehalobacter restrictus
JAVKYP_12813	JAVKYP010000015.1	26753	27526	774	1		TIGR00317	cobalamin 5'-phosphate synthase	d__Bacteria	p__Firmicutes_B	c__Desulfitobacteriia	o__Desulfitobacteriales	f__Syntrophobotulaceae	g__Dehalobacter	s__Dehalobacter restrictus
JAVKYP_12816	JAVKYP010000015.1	28595	29563	969	1		TIGR00380	cobalamin biosynthesis protein CobD	d__Bacteria	p__Firmicutes_B	c__Desulfitobacteriia	o__Desulfitobacteriales	f__Syntrophobotulaceae	g__Dehalobacter	s__Dehalobacter restrictus
JAVKYP_12817	JAVKYP010000015.1	30276	31361	1086	1		TIGR01140	threonine-phosphate decarboxylase	d__Bacteria	p__Firmicutes_B	c__Desulfitobacteriia	o__Desulfitobacteriales	f__Syntrophobotulaceae	g__Dehalobacter	s__Dehalobacter restrictus
JAVKYP_12819	JAVKYP010000015.1	32495	34006	1512	1		TIGR00313	cobyric acid synthase CobQ	d__Bacteria	p__Firmicutes_B	c__Desulfitobacteriia	o__Desulfitobacteriales	f__Syntrophobotulaceae	g__Dehalobacter	s__Dehalobacter restrictus
JAVKYP_12924	JAVKYP010000015.1	166139	167257	1119	-1		TIGR03160	nicotinate-nucleotide--dimethylbenzimidazole phosphoribosyltransferase	d__Bacteria	p__Firmicutes_B	c__Desulfitobacteriia	o__Desulfitobacteriales	f__Syntrophobotulaceae	g__Dehalobacter	s__Dehalobacter restrictus
JAVKYP_12812	JAVKYP010000015.1	26215	26769	555	1	CobU	PF02283	Cobinamide kinase / cobinamide phosphate guanyltransferase	d__Bacteria	p__Firmicutes_B	c__Desulfitobacteriia	o__Desulfitobacteriales	f__Syntrophobotulaceae	g__Dehalobacter	s__Dehalobacter restrictus
JAVKYP_12813	JAVKYP010000015.1	26753	27526	774	1	CobS	PF02654	Cobalamin-5-phosphate synthase	d__Bacteria	p__Firmicutes_B	c__Desulfitobacteriia	o__Desulfitobacteriales	f__Syntrophobotulaceae	g__Dehalobacter	s__Dehalobacter restrictus
JAVKYP_12816	JAVKYP010000015.1	28595	29563	969	1	CobD_Cbib	PF03186	CobD/Cbib protein	d__Bacteria	p__Firmicutes_B	c__Desulfitobacteriia	o__Desulfitobacteriales	f__Syntrophobotulaceae	g__Dehalobacter	s__Dehalobacter restrictus
JAVKYP_10635	JAVKYP010000009.1	36490	37218	729	-1		TIGR01466	precorrin-3B C17-methyltransferase	d__Bacteria	p__Firmicutes_B	c__Desulfitobacteriia	o__Desulfitobacteriales	f__Syntrophobotulaceae	g__Gracilibacter	s__Gracilibacter sp001516055
JAVKYP_124426	JAVKYP010051877.1	1	225	225	1	CbiX	PF01903	CbiX	d__Bacteria	p__Firmicutes_B	c__Desulfotomaculia	o__Ammonifexales	f__Ammonificaceae	g__Ammonifex	s__Ammonifex degensii
JAVKYP_22078	JAVKYP010000073.1	29714	30265	552	-1		TIGR00708	cob(I)yrinic acid a,c-diamide adenosyltransferase	d__Bacteria	p__Firmicutes_B	c__Desulfotomaculia	o__Desulfotomaculales	f__Desulfotomaculaceae	g__Desulfotomaculum_H	s__Desulfotomaculum_H reducens
JAVKYP_22065	JAVKYP010000073.1	16881	17636	756	-1		TIGR00317	cobalamin 5'-phosphate synthase	d__Bacteria	p__Firmicutes_B	c__Desulfotomaculia	o__Desulfotomaculales	f__Nap2-2B	g__46-80	s__46-80 sp003485325
JAVKYP_22071	JAVKYP010000073.1	22707	23756	1050	-1		TIGR03160	nicotinate-nucleotide--dimethylbenzimidazole phosphoribosyltransferase	d__Bacteria	p__Firmicutes_B	c__Desulfotomaculia	o__Desulfotomaculales	f__Nap2-2B	g__46-80	s__46-80 sp003485325
JAVKYP_22065	JAVKYP010000073.1	16881	17636	756	-1	CobS	PF02654	Cobalamin-5-phosphate synthase	d__Bacteria	p__Firmicutes_B	c__Desulfotomaculia	o__Desulfotomaculales	f__Nap2-2B	g__46-80	s__46-80 sp003485325
JAVKYP_38356	JAVKYP010000391.1	17060	18448	1389	-1		TIGR00379	cobyrinic acid a,c-diamide synthase	d__Bacteria	p__Firmicutes_B	c__Moorellia	o__Desulfitibacterales	f__Desulfitibacteraceae	g__Desulfitibacter	s__Desulfitibacter sp001515945
JAVKYP_154536	JAVKYP010088404.1	1	252	252	1	CbiJ	PF02571	Precorrin-6x reductase CbiJ/CobK	d__Bacteria	p__Firmicutes_B	c__Peptococcia	o__DRI-13	f__DRI-13	g__DRI-13	s__DRI-13 sp000746025
JAVKYP_17060	JAVKYP010000036.1	49957	51096	1140	-1	CbiD	PF01888	CbiD	d__Bacteria	p__Firmicutes_B	c__Peptococcia	o__DRI-13	f__DRI-13	g__UBA5318	s__UBA5318 sp002408285
JAVKYP_20062	JAVKYP010000056.1	73953	75059	1107	1	CbiD	PF01888	CbiD	d__Bacteria	p__Firmicutes_B	c__Peptococcia	o__DRI-13	f__DRI-13	g__UBA5318	s__UBA5318 sp002408285
JAVKYP_103396	JAVKYP010029527.1	1	534	534	-1	CbiD	PF01888	CbiD	d__Bacteria	p__Firmicutes_B	c__Peptococcia	o__DRI-13	f__DRI-13	g__UBA5318	s__UBA5318 sp002408285
JAVKYP_17058	JAVKYP010000036.1	48192	49205	1014	-1	CbiG_C	PF01890	Cobalamin synthesis G C-terminus	d__Bacteria	p__Firmicutes_B	c__Peptococcia	o__DRI-13	f__DRI-13	g__UBA5318	s__UBA5318 sp002408285
JAVKYP_20064	JAVKYP010000056.1	75814	76842	1029	1	CbiG_C	PF01890	Cobalamin synthesis G C-terminus	d__Bacteria	p__Firmicutes_B	c__Peptococcia	o__DRI-13	f__DRI-13	g__UBA5318	s__UBA5318 sp002408285
JAVKYP_135427	JAVKYP010064372.1	1	255	255	1	CbiG_C	PF01890	Cobalamin synthesis G C-terminus	d__Bacteria	p__Firmicutes_B	c__Peptococcia	o__DRI-13	f__DRI-13	g__UBA5318	s__UBA5318 sp002408285
JAVKYP_17050	JAVKYP010000036.1	39818	40549	732	-1	CbiC	PF02570	Precorrin-8X methylmutase	d__Bacteria	p__Firmicutes_B	c__Peptococcia	o__DRI-13	f__DRI-13	g__UBA5318	s__UBA5318 sp002408285
JAVKYP_100253	JAVKYP010026634.1	255	581	327	-1	CbiC	PF02570	Precorrin-8X methylmutase	d__Bacteria	p__Firmicutes_B	c__Peptococcia	o__DRI-13	f__DRI-13	g__UBA5318	s__UBA5318 sp002408285
JAVKYP_17056	JAVKYP010000036.1	46670	47422	753	-1	CbiJ	PF02571	Precorrin-6x reductase CbiJ/CobK	d__Bacteria	p__Firmicutes_B	c__Peptococcia	o__DRI-13	f__DRI-13	g__UBA5318	s__UBA5318 sp002408285
JAVKYP_17060	JAVKYP010000036.1	49957	51096	1140	-1		TIGR00312	cobalamin biosynthesis protein CbiD	d__Bacteria	p__Firmicutes_B	c__Peptococcia	o__DRI-13	f__DRI-13	g__UBA5318	s__UBA5318 sp002408285
JAVKYP_20062	JAVKYP010000056.1	73953	75059	1107	1		TIGR00312	cobalamin biosynthesis protein CbiD	d__Bacteria	p__Firmicutes_B	c__Peptococcia	o__DRI-13	f__DRI-13	g__UBA5318	s__UBA5318 sp002408285
JAVKYP_17054	JAVKYP010000036.1	44057	45493	1437	-1		TIGR00379	cobyrinic acid a,c-diamide synthase	d__Bacteria	p__Firmicutes_B	c__Peptococcia	o__DRI-13	f__DRI-13	g__UBA5318	s__UBA5318 sp002408285
JAVKYP_20068	JAVKYP010000056.1	79486	80814	1329	1		TIGR00379	cobyrinic acid a,c-diamide synthase	d__Bacteria	p__Firmicutes_B	c__Peptococcia	o__DRI-13	f__DRI-13	g__UBA5318	s__UBA5318 sp002408285
JAVKYP_17056	JAVKYP010000036.1	46670	47422	753	-1		TIGR00715	precorrin-6x reductase	d__Bacteria	p__Firmicutes_B	c__Peptococcia	o__DRI-13	f__DRI-13	g__UBA5318	s__UBA5318 sp002408285
JAVKYP_17059	JAVKYP010000036.1	49202	49960	759	-1		TIGR01465	precorrin-4 C11-methyltransferase	d__Bacteria	p__Firmicutes_B	c__Peptococcia	o__DRI-13	f__DRI-13	g__UBA5318	s__UBA5318 sp002408285
JAVKYP_17057	JAVKYP010000036.1	47440	48195	756	-1		TIGR01466	precorrin-3B C17-methyltransferase	d__Bacteria	p__Firmicutes_B	c__Peptococcia	o__DRI-13	f__DRI-13	g__UBA5318	s__UBA5318 sp002408285
JAVKYP_20065	JAVKYP010000056.1	76830	77561	732	1		TIGR01466	precorrin-3B C17-methyltransferase	d__Bacteria	p__Firmicutes_B	c__Peptococcia	o__DRI-13	f__DRI-13	g__UBA5318	s__UBA5318 sp002408285
JAVKYP_17067	JAVKYP010000036.1	57544	58230	687	1		TIGR01467	precorrin-2 C(20)-methyltransferase	d__Bacteria	p__Firmicutes_B	c__Peptococcia	o__DRI-13	f__DRI-13	g__UBA5318	s__UBA5318 sp002408285
JAVKYP_36867	JAVKYP010000340.1	26602	27288	687	1		TIGR01467	precorrin-2 C(20)-methyltransferase	d__Bacteria	p__Firmicutes_B	c__Peptococcia	o__DRI-13	f__DRI-13	g__UBA5318	s__UBA5318 sp002408285
JAVKYP_17055	JAVKYP010000036.1	45486	46673	1188	-1		TIGR02467	precorrin-6y C5,15-methyltransferase (decarboxylating), CbiE subunit	d__Bacteria	p__Firmicutes_B	c__Peptococcia	o__DRI-13	f__DRI-13	g__UBA5318	s__UBA5318 sp002408285
JAVKYP_20067	JAVKYP010000056.1	78303	79493	1191	1		TIGR02467	precorrin-6y C5,15-methyltransferase (decarboxylating), CbiE subunit	d__Bacteria	p__Firmicutes_B	c__Peptococcia	o__DRI-13	f__DRI-13	g__UBA5318	s__UBA5318 sp002408285
JAVKYP_17055	JAVKYP010000036.1	45486	46673	1188	-1		TIGR02469	precorrin-6Y C5,15-methyltransferase (decarboxylating), CbiT subunit	d__Bacteria	p__Firmicutes_B	c__Peptococcia	o__DRI-13	f__DRI-13	g__UBA5318	s__UBA5318 sp002408285
JAVKYP_20067	JAVKYP010000056.1	78303	79493	1191	1		TIGR02469	precorrin-6Y C5,15-methyltransferase (decarboxylating), CbiT subunit	d__Bacteria	p__Firmicutes_B	c__Peptococcia	o__DRI-13	f__DRI-13	g__UBA5318	s__UBA5318 sp002408285
JAVKYP_127006	JAVKYP010054542.1	3	341	339	-1		TIGR02469	precorrin-6Y C5,15-methyltransferase (decarboxylating), CbiT subunit	d__Bacteria	p__Firmicutes_B	c__Peptococcia	o__DRI-13	f__DRI-13	g__UBA5318	s__UBA5318 sp002408285
JAVKYP_17051	JAVKYP010000036.1	40546	42036	1491	-1		TIGR00313	cobyric acid synthase CobQ	d__Bacteria	p__Firmicutes_B	c__Peptococcia	o__DRI-13	f__DRI-13	g__UBA5318	s__UBA5318 sp002408285
JAVKYP_17053	JAVKYP010000036.1	43107	44063	957	-1		TIGR00380	cobalamin biosynthesis protein CobD	d__Bacteria	p__Firmicutes_B	c__Peptococcia	o__DRI-13	f__DRI-13	g__UBA5318	s__UBA5318 sp002408285
JAVKYP_17053	JAVKYP010000036.1	43107	44063	957	-1	CobD_Cbib	PF03186	CobD/Cbib protein	d__Bacteria	p__Firmicutes_B	c__Peptococcia	o__DRI-13	f__DRI-13	g__UBA5318	s__UBA5318 sp002408285
JAVKYP_19289	JAVKYP010000051.1	3	1538	1536	-1		TIGR01469	uroporphyrinogen-III C-methyltransferase	d__Bacteria	p__Firmicutes_B	c__Syntrophomonadia	o__Syntrophomonadales	f__Syntrophomonadaceae	g__Syntrophomonas_B	s__Syntrophomonas_B sp002840245
JAVKYP_22064	JAVKYP010000073.1	15770	16864	1095	-1		TIGR01140	threonine-phosphate decarboxylase	d__Bacteria	p__Firmicutes_B	c__Syntrophomonadia	o__Syntrophomonadales	f__Syntrophomonadaceae	g__Syntrophomonas_B	s__Syntrophomonas_B sp002840245
JAVKYP_22066	JAVKYP010000073.1	17649	18605	957	-1		TIGR00380	cobalamin biosynthesis protein CobD	d__Bacteria	p__Firmicutes_B	c__Syntrophomonadia	o__Syntrophomonadales	f__Syntrophomonadaceae	g__Syntrophomonas_B	s__Syntrophomonas_B sp002840245
JAVKYP_22066	JAVKYP010000073.1	17649	18605	957	-1	CobD_Cbib	PF03186	CobD/Cbib protein	d__Bacteria	p__Firmicutes_B	c__Syntrophomonadia	o__Syntrophomonadales	f__Syntrophomonadaceae	g__Syntrophomonas_B	s__Syntrophomonas_B sp002840245
JAVKYP_22067	JAVKYP010000073.1	18610	19161	552	-1	CobU	PF02283	Cobinamide kinase / cobinamide phosphate guanyltransferase	d__Bacteria	p__Firmicutes_B	c__Syntrophomonadia	o__Syntrophomonadales	f__Syntrophomonadaceae	g__Syntrophomonas_B	s__Syntrophomonas_B sp002840245
JAVKYP_36861	JAVKYP010000340.1	19393	20529	1137	-1	CbiD	PF01888	CbiD	d__Bacteria	p__Firmicutes_B	c__Syntrophomonadia	o__Syntrophomonadales	f__Syntrophomonadaceae	g__UBA4844	s__UBA4844 sp002398105
JAVKYP_91829	JAVKYP010016928.1	2	529	528	1	CbiX	PF01903	CbiX	d__Bacteria	p__Firmicutes_B	c__Syntrophomonadia	o__Syntrophomonadales	f__Syntrophomonadaceae	g__UBA4844	s__UBA4844 sp002398105
JAVKYP_36857	JAVKYP010000340.1	16179	16931	753	-1	CbiJ	PF02571	Precorrin-6x reductase CbiJ/CobK	d__Bacteria	p__Firmicutes_B	c__Syntrophomonadia	o__Syntrophomonadales	f__Syntrophomonadaceae	g__UBA4844	s__UBA4844 sp002398105
JAVKYP_91829	JAVKYP010016928.1	2	529	528	1	CbiK	PF06180	Cobalt chelatase (CbiK)	d__Bacteria	p__Firmicutes_B	c__Syntrophomonadia	o__Syntrophomonadales	f__Syntrophomonadaceae	g__UBA4844	s__UBA4844 sp002398105
JAVKYP_36861	JAVKYP010000340.1	19393	20529	1137	-1		TIGR00312	cobalamin biosynthesis protein CbiD	d__Bacteria	p__Firmicutes_B	c__Syntrophomonadia	o__Syntrophomonadales	f__Syntrophomonadaceae	g__UBA4844	s__UBA4844 sp002398105
JAVKYP_36855	JAVKYP010000340.1	13658	15001	1344	-1		TIGR00379	cobyrinic acid a,c-diamide synthase	d__Bacteria	p__Firmicutes_B	c__Syntrophomonadia	o__Syntrophomonadales	f__Syntrophomonadaceae	g__UBA4844	s__UBA4844 sp002398105
JAVKYP_36857	JAVKYP010000340.1	16179	16931	753	-1		TIGR00715	precorrin-6x reductase	d__Bacteria	p__Firmicutes_B	c__Syntrophomonadia	o__Syntrophomonadales	f__Syntrophomonadaceae	g__UBA4844	s__UBA4844 sp002398105
JAVKYP_36860	JAVKYP010000340.1	18638	19393	756	-1		TIGR01465	precorrin-4 C11-methyltransferase	d__Bacteria	p__Firmicutes_B	c__Syntrophomonadia	o__Syntrophomonadales	f__Syntrophomonadaceae	g__UBA4844	s__UBA4844 sp002398105
JAVKYP_36858	JAVKYP010000340.1	16924	17655	732	-1		TIGR01466	precorrin-3B C17-methyltransferase	d__Bacteria	p__Firmicutes_B	c__Syntrophomonadia	o__Syntrophomonadales	f__Syntrophomonadaceae	g__UBA4844	s__UBA4844 sp002398105
JAVKYP_36856	JAVKYP010000340.1	14998	16182	1185	-1		TIGR02467	precorrin-6y C5,15-methyltransferase (decarboxylating), CbiE subunit	d__Bacteria	p__Firmicutes_B	c__Syntrophomonadia	o__Syntrophomonadales	f__Syntrophomonadaceae	g__UBA4844	s__UBA4844 sp002398105
JAVKYP_36856	JAVKYP010000340.1	14998	16182	1185	-1		TIGR02469	precorrin-6Y C5,15-methyltransferase (decarboxylating), CbiT subunit	d__Bacteria	p__Firmicutes_B	c__Syntrophomonadia	o__Syntrophomonadales	f__Syntrophomonadaceae	g__UBA4844	s__UBA4844 sp002398105
JAVKYP_36854	JAVKYP010000340.1	12681	13664	984	-1		TIGR00380	cobalamin biosynthesis protein CobD	d__Bacteria	p__Firmicutes_B	c__Syntrophomonadia	o__Syntrophomonadales	f__Syntrophomonadaceae	g__UBA4844	s__UBA4844 sp002398105
JAVKYP_36854	JAVKYP010000340.1	12681	13664	984	-1	CobD_Cbib	PF03186	CobD/Cbib protein	d__Bacteria	p__Firmicutes_B	c__Syntrophomonadia	o__Syntrophomonadales	f__Syntrophomonadaceae	g__UBA4844	s__UBA4844 sp002398105
JAVKYP_60033	JAVKYP010002721.1	1	633	633	-1	CbiD	PF01888	CbiD	d__Bacteria	p__Firmicutes_B	c__Syntrophomonadia	o__Syntrophomonadales	f__Syntrophomonadaceae	g__UBA5314	s__UBA5314 sp002410325
JAVKYP_93069	JAVKYP010020317.1	1	441	441	1	CbiD	PF01888	CbiD	d__Bacteria	p__Firmicutes_B	c__Syntrophomonadia	o__Syntrophomonadales	f__Syntrophomonadaceae	g__UBA5314	s__UBA5314 sp002410325
JAVKYP_54578	JAVKYP010001728.1	1851	2957	1107	1	CbiG_C	PF01890	Cobalamin synthesis G C-terminus	d__Bacteria	p__Firmicutes_B	c__Syntrophomonadia	o__Syntrophomonadales	f__Syntrophomonadaceae	g__UBA5314	s__UBA5314 sp002410325
JAVKYP_51771	JAVKYP010001349.1	7077	8030	954	1	CbiX	PF01903	CbiX	d__Bacteria	p__Firmicutes_B	c__Syntrophomonadia	o__Syntrophomonadales	f__Syntrophomonadaceae	g__UBA5314	s__UBA5314 sp002410325
JAVKYP_54580	JAVKYP010001728.1	3625	4779	1155	1	CbiX	PF01903	CbiX	d__Bacteria	p__Firmicutes_B	c__Syntrophomonadia	o__Syntrophomonadales	f__Syntrophomonadaceae	g__UBA5314	s__UBA5314 sp002410325
JAVKYP_54581	JAVKYP010001728.1	4779	5405	627	1	CbiC	PF02570	Precorrin-8X methylmutase	d__Bacteria	p__Firmicutes_B	c__Syntrophomonadia	o__Syntrophomonadales	f__Syntrophomonadaceae	g__UBA5314	s__UBA5314 sp002410325
JAVKYP_54580	JAVKYP010001728.1	3625	4779	1155	1	CbiJ	PF02571	Precorrin-6x reductase CbiJ/CobK	d__Bacteria	p__Firmicutes_B	c__Syntrophomonadia	o__Syntrophomonadales	f__Syntrophomonadaceae	g__UBA5314	s__UBA5314 sp002410325
JAVKYP_51771	JAVKYP010001349.1	7077	8030	954	1	CbiK	PF06180	Cobalt chelatase (CbiK)	d__Bacteria	p__Firmicutes_B	c__Syntrophomonadia	o__Syntrophomonadales	f__Syntrophomonadaceae	g__UBA5314	s__UBA5314 sp002410325
JAVKYP_54580	JAVKYP010001728.1	3625	4779	1155	1	CbiK	PF06180	Cobalt chelatase (CbiK)	d__Bacteria	p__Firmicutes_B	c__Syntrophomonadia	o__Syntrophomonadales	f__Syntrophomonadaceae	g__UBA5314	s__UBA5314 sp002410325
JAVKYP_60033	JAVKYP010002721.1	1	633	633	-1		TIGR00312	cobalamin biosynthesis protein CbiD	d__Bacteria	p__Firmicutes_B	c__Syntrophomonadia	o__Syntrophomonadales	f__Syntrophomonadaceae	g__UBA5314	s__UBA5314 sp002410325
JAVKYP_60034	JAVKYP010002721.1	679	2061	1383	-1		TIGR00379	cobyrinic acid a,c-diamide synthase	d__Bacteria	p__Firmicutes_B	c__Syntrophomonadia	o__Syntrophomonadales	f__Syntrophomonadaceae	g__UBA5314	s__UBA5314 sp002410325
JAVKYP_54580	JAVKYP010001728.1	3625	4779	1155	1		TIGR00715	precorrin-6x reductase	d__Bacteria	p__Firmicutes_B	c__Syntrophomonadia	o__Syntrophomonadales	f__Syntrophomonadaceae	g__UBA5314	s__UBA5314 sp002410325
JAVKYP_54577	JAVKYP010001728.1	1127	1867	741	1		TIGR01465	precorrin-4 C11-methyltransferase	d__Bacteria	p__Firmicutes_B	c__Syntrophomonadia	o__Syntrophomonadales	f__Syntrophomonadaceae	g__UBA5314	s__UBA5314 sp002410325
JAVKYP_54579	JAVKYP010001728.1	2918	3628	711	1		TIGR01466	precorrin-3B C17-methyltransferase	d__Bacteria	p__Firmicutes_B	c__Syntrophomonadia	o__Syntrophomonadales	f__Syntrophomonadaceae	g__UBA5314	s__UBA5314 sp002410325
JAVKYP_54576	JAVKYP010001728.1	402	1130	729	1		TIGR01467	precorrin-2 C(20)-methyltransferase	d__Bacteria	p__Firmicutes_B	c__Syntrophomonadia	o__Syntrophomonadales	f__Syntrophomonadaceae	g__UBA5314	s__UBA5314 sp002410325
JAVKYP_71147	JAVKYP010006294.1	305	1117	813	1		TIGR01467	precorrin-2 C(20)-methyltransferase	d__Bacteria	p__Firmicutes_B	c__Syntrophomonadia	o__Syntrophomonadales	f__Syntrophomonadaceae	g__UBA5314	s__UBA5314 sp002410325
JAVKYP_85796	JAVKYP010014714.1	313	903	591	1		TIGR02469	precorrin-6Y C5,15-methyltransferase (decarboxylating), CbiT subunit	d__Bacteria	p__Firmicutes_B	c__Syntrophomonadia	o__Syntrophomonadales	f__Syntrophomonadaceae	g__UBA5314	s__UBA5314 sp002410325
JAVKYP_25191	JAVKYP010000106.1	3	1184	1182	1		TIGR00313	cobyric acid synthase CobQ	d__Bacteria	p__Firmicutes_B	c__Syntrophomonadia	o__Syntrophomonadales	f__Syntrophomonadaceae	g__UBA5314	s__UBA5314 sp002410325
JAVKYP_25192	JAVKYP010000106.1	1196	2140	945	1		TIGR00380	cobalamin biosynthesis protein CobD	d__Bacteria	p__Firmicutes_B	c__Syntrophomonadia	o__Syntrophomonadales	f__Syntrophomonadaceae	g__UBA5314	s__UBA5314 sp002410325
JAVKYP_25194	JAVKYP010000106.1	2752	3495	744	1		TIGR00317	cobalamin 5'-phosphate synthase	d__Bacteria	p__Firmicutes_B	c__Syntrophomonadia	o__Syntrophomonadales	f__Syntrophomonadaceae	g__UBA5314	s__UBA5314 sp002410325
JAVKYP_25196	JAVKYP010000106.1	4596	5174	579	1		TIGR03162	alpha-ribazole phosphatase	d__Bacteria	p__Firmicutes_B	c__Syntrophomonadia	o__Syntrophomonadales	f__Syntrophomonadaceae	g__UBA5314	s__UBA5314 sp002410325
JAVKYP_60035	JAVKYP010002721.1	2450	3505	1056	-1		TIGR03160	nicotinate-nucleotide--dimethylbenzimidazole phosphoribosyltransferase	d__Bacteria	p__Firmicutes_B	c__Syntrophomonadia	o__Syntrophomonadales	f__Syntrophomonadaceae	g__UBA5314	s__UBA5314 sp002410325
JAVKYP_25192	JAVKYP010000106.1	1196	2140	945	1	CobD_Cbib	PF03186	CobD/Cbib protein	d__Bacteria	p__Firmicutes_B	c__Syntrophomonadia	o__Syntrophomonadales	f__Syntrophomonadaceae	g__UBA5314	s__UBA5314 sp002410325
JAVKYP_25194	JAVKYP010000106.1	2752	3495	744	1	CobS	PF02654	Cobalamin-5-phosphate synthase	d__Bacteria	p__Firmicutes_B	c__Syntrophomonadia	o__Syntrophomonadales	f__Syntrophomonadaceae	g__UBA5314	s__UBA5314 sp002410325
JAVKYP_54582	JAVKYP010001728.1	5410	5982	573	1	CobU	PF02283	Cobinamide kinase / cobinamide phosphate guanyltransferase	d__Bacteria	p__Firmicutes_B	c__Syntrophomonadia	o__Syntrophomonadales	f__Syntrophomonadaceae	g__UBA5314	s__UBA5314 sp002410325
JAVKYP_56368	JAVKYP010002013.1	3561	4121	561	-1	CobU	PF02283	Cobinamide kinase / cobinamide phosphate guanyltransferase	d__Bacteria	p__Firmicutes_B	c__Syntrophomonadia	o__Syntrophomonadales	f__Syntrophomonadaceae	g__UBA5314	s__UBA5314 sp002410325
JAVKYP_52106	JAVKYP010001392.1	2983	3174	192	-1	Cob_adeno_trans	PF01923	Cobalamin adenosyltransferase	d__Bacteria	p__Firmicutes_B	c__Thermincolia	o__Thermincolales	f__Thermincolaceae	g__Thermincola	s__Thermincola ferriacetica
JAVKYP_164594	JAVKYP010100443.1	1	234	234	1	CbiG_C	PF01890	Cobalamin synthesis G C-terminus	d__Bacteria	p__Firmicutes_C	c__Negativicutes	o__Propionisporales	f__Pelosinaceae	g__Pelosinus	s__Pelosinus fermentans
JAVKYP_94251	JAVKYP010021371.1	38	514	477	-1	CobS	PF02654	Cobalamin-5-phosphate synthase	d__Bacteria	p__Firmicutes_C	c__Negativicutes	o__Propionisporales	f__Pelosinaceae	g__Pelosinus	s__Pelosinus sp000725345
JAVKYP_162318	JAVKYP010097861.1	2	238	237	1	CobS	PF02654	Cobalamin-5-phosphate synthase	d__Bacteria	p__Firmicutes_C	c__Negativicutes	o__Propionisporales	f__Pelosinaceae	g__Pelosinus	s__Pelosinus sp000725345
JAVKYP_115575	JAVKYP010042071.1	3	407	405	-1	CobS	PF02654	Cobalamin-5-phosphate synthase	d__Bacteria	p__Firmicutes_C	c__Negativicutes	o__Propionisporales	f__Propionisporaceae	g__Propionispora	s__Propionispora vibrioides
JAVKYP_72463	JAVKYP010006876.1	429	1826	1398	-1		TIGR01469	uroporphyrinogen-III C-methyltransferase	d__Bacteria	p__Firmicutes_C	c__Negativicutes	o__Selenomonadales	f__Dendrosporobacteraceae	g__Dendrosporobacter	s__Dendrosporobacter quercicolus
JAVKYP_121284	JAVKYP010048409.1	34	369	336	1		TIGR02467	precorrin-6y C5,15-methyltransferase (decarboxylating), CbiE subunit	d__Bacteria	p__Firmicutes_C	c__Negativicutes	o__Selenomonadales	f__Dendrosporobacteraceae	g__Dendrosporobacter	s__Dendrosporobacter quercicolus
JAVKYP_82380	JAVKYP010011496.1	755	1090	336	1	Cob_adeno_trans	PF01923	Cobalamin adenosyltransferase	d__Bacteria	p__Firmicutes_C	c__Negativicutes	o__Selenomonadales	f__Dendrosporobacteraceae	g__Dendrosporobacter	s__Dendrosporobacter quercicolus
JAVKYP_119394	JAVKYP010046087.1	148	381	234	-1	CobD_Cbib	PF03186	CobD/Cbib protein	d__Bacteria	p__Firmicutes_C	c__Negativicutes	o__Selenomonadales	f__Dendrosporobacteraceae	g__Dendrosporobacter	s__Dendrosporobacter quercicolus
JAVKYP_136019	JAVKYP010065232.1	1	297	297	1	CobS	PF02654	Cobalamin-5-phosphate synthase	d__Bacteria	p__Firmicutes_C	c__Negativicutes	o__Sporomusales	f__Sporomusaceae	g__Sporomusa_B	s__Sporomusa_B malonica
JAVKYP_46715	JAVKYP010000865.1	9590	10663	1074	-1	CbiG_C	PF01890	Cobalamin synthesis G C-terminus	d__Bacteria	p__Firmicutes_C	c__Negativicutes	o__Sporomusales	f__Sporomusaceae	g__Sporomusa_C	s__Sporomusa_C acidovorans
JAVKYP_35369	JAVKYP010000297.1	40034	40984	951	-1	CbiX	PF01903	CbiX	d__Bacteria	p__Firmicutes_C	c__Negativicutes	o__Sporomusales	f__Sporomusaceae	g__Sporomusa_C	s__Sporomusa_C ovata
JAVKYP_46712	JAVKYP010000865.1	7458	8084	627	-1	CbiC	PF02570	Precorrin-8X methylmutase	d__Bacteria	p__Firmicutes_C	c__Negativicutes	o__Sporomusales	f__Sporomusaceae	g__Sporomusa_C	s__Sporomusa_C ovata
JAVKYP_46713	JAVKYP010000865.1	8122	8883	762	-1	CbiJ	PF02571	Precorrin-6x reductase CbiJ/CobK	d__Bacteria	p__Firmicutes_C	c__Negativicutes	o__Sporomusales	f__Sporomusaceae	g__Sporomusa_C	s__Sporomusa_C ovata
JAVKYP_35343	JAVKYP010000297.1	7994	8389	396	-1	CbiK	PF06180	Cobalt chelatase (CbiK)	d__Bacteria	p__Firmicutes_C	c__Negativicutes	o__Sporomusales	f__Sporomusaceae	g__Sporomusa_C	s__Sporomusa_C ovata
JAVKYP_35369	JAVKYP010000297.1	40034	40984	951	-1	CbiK	PF06180	Cobalt chelatase (CbiK)	d__Bacteria	p__Firmicutes_C	c__Negativicutes	o__Sporomusales	f__Sporomusaceae	g__Sporomusa_C	s__Sporomusa_C ovata
JAVKYP_46713	JAVKYP010000865.1	8122	8883	762	-1		TIGR00715	precorrin-6x reductase	d__Bacteria	p__Firmicutes_C	c__Negativicutes	o__Sporomusales	f__Sporomusaceae	g__Sporomusa_C	s__Sporomusa_C ovata
JAVKYP_46714	JAVKYP010000865.1	8880	9602	723	-1		TIGR01466	precorrin-3B C17-methyltransferase	d__Bacteria	p__Firmicutes_C	c__Negativicutes	o__Sporomusales	f__Sporomusaceae	g__Sporomusa_C	s__Sporomusa_C ovata
JAVKYP_46718	JAVKYP010000865.1	12038	12670	633	-1		TIGR02467	precorrin-6y C5,15-methyltransferase (decarboxylating), CbiE subunit	d__Bacteria	p__Firmicutes_C	c__Negativicutes	o__Sporomusales	f__Sporomusaceae	g__Sporomusa_C	s__Sporomusa_C ovata
JAVKYP_46717	JAVKYP010000865.1	11467	11988	522	-1		TIGR02469	precorrin-6Y C5,15-methyltransferase (decarboxylating), CbiT subunit	d__Bacteria	p__Firmicutes_C	c__Negativicutes	o__Sporomusales	f__Sporomusaceae	g__Sporomusa_C	s__Sporomusa_C ovata
JAVKYP_46705	JAVKYP010000865.1	50	1150	1101	-1		TIGR01140	threonine-phosphate decarboxylase	d__Bacteria	p__Firmicutes_C	c__Negativicutes	o__Sporomusales	f__Sporomusaceae	g__Sporomusa_C	s__Sporomusa_C ovata
JAVKYP_46709	JAVKYP010000865.1	3772	5304	1533	-1		TIGR00313	cobyric acid synthase CobQ	d__Bacteria	p__Firmicutes_C	c__Negativicutes	o__Sporomusales	f__Sporomusaceae	g__Sporomusa_C	s__Sporomusa_C ovata
JAVKYP_50393	JAVKYP010001203.1	3780	4820	1041	1		TIGR03160	nicotinate-nucleotide--dimethylbenzimidazole phosphoribosyltransferase	d__Bacteria	p__Firmicutes_C	c__Negativicutes	o__Sporomusales	f__Sporomusaceae	g__Sporomusa_C	s__Sporomusa_C ovata
JAVKYP_46710	JAVKYP010000865.1	5297	5878	582	-1	CobU	PF02283	Cobinamide kinase / cobinamide phosphate guanyltransferase	d__Bacteria	p__Firmicutes_C	c__Negativicutes	o__Sporomusales	f__Sporomusaceae	g__Sporomusa_C	s__Sporomusa_C ovata
JAVKYP_60725	JAVKYP010002887.1	52	1167	1116	-1	CbiD	PF01888	CbiD	d__Bacteria	p__Firmicutes_C	c__Negativicutes	o__Sporomusales	f__Sporomusaceae	g__Sporomusa_C	s__Sporomusa_C silvacetica
JAVKYP_63372	JAVKYP010003583.1	2271	3125	855	1	CbiX	PF01903	CbiX	d__Bacteria	p__Firmicutes_C	c__Negativicutes	o__Sporomusales	f__Sporomusaceae	g__Sporomusa_C	s__Sporomusa_C silvacetica
JAVKYP_63372	JAVKYP010003583.1	2271	3125	855	1	CbiK	PF06180	Cobalt chelatase (CbiK)	d__Bacteria	p__Firmicutes_C	c__Negativicutes	o__Sporomusales	f__Sporomusaceae	g__Sporomusa_C	s__Sporomusa_C silvacetica
JAVKYP_89799	JAVKYP010017704.1	190	807	618	1	CbiK	PF06180	Cobalt chelatase (CbiK)	d__Bacteria	p__Firmicutes_C	c__Negativicutes	o__Sporomusales	f__Sporomusaceae	g__Sporomusa_C	s__Sporomusa_C silvacetica
JAVKYP_103725	JAVKYP010029814.1	289	492	204	-1	CbiK	PF06180	Cobalt chelatase (CbiK)	d__Bacteria	p__Firmicutes_C	c__Negativicutes	o__Sporomusales	f__Sporomusaceae	g__Sporomusa_C	s__Sporomusa_C silvacetica
JAVKYP_60725	JAVKYP010002887.1	52	1167	1116	-1		TIGR00312	cobalamin biosynthesis protein CbiD	d__Bacteria	p__Firmicutes_C	c__Negativicutes	o__Sporomusales	f__Sporomusaceae	g__Sporomusa_C	s__Sporomusa_C silvacetica
JAVKYP_46711	JAVKYP010000865.1	5884	7278	1395	-1		TIGR00379	cobyrinic acid a,c-diamide synthase	d__Bacteria	p__Firmicutes_C	c__Negativicutes	o__Sporomusales	f__Sporomusaceae	g__Sporomusa_C	s__Sporomusa_C silvacetica
JAVKYP_46716	JAVKYP010000865.1	10667	11422	756	-1		TIGR01465	precorrin-4 C11-methyltransferase	d__Bacteria	p__Firmicutes_C	c__Negativicutes	o__Sporomusales	f__Sporomusaceae	g__Sporomusa_C	s__Sporomusa_C silvacetica
JAVKYP_31174	JAVKYP010000197.1	10005	10727	723	-1		TIGR01467	precorrin-2 C(20)-methyltransferase	d__Bacteria	p__Firmicutes_C	c__Negativicutes	o__Sporomusales	f__Sporomusaceae	g__Sporomusa_C	s__Sporomusa_C silvacetica
JAVKYP_36390	JAVKYP010000327.1	4296	5813	1518	1		TIGR01469	uroporphyrinogen-III C-methyltransferase	d__Bacteria	p__Firmicutes_C	c__Negativicutes	o__Sporomusales	f__Sporomusaceae	g__Sporomusa_C	s__Sporomusa_C silvacetica
JAVKYP_42703	JAVKYP010000598.1	12949	13482	534	1		TIGR00708	cob(I)yrinic acid a,c-diamide adenosyltransferase	d__Bacteria	p__Firmicutes_C	c__Negativicutes	o__Sporomusales	f__Sporomusaceae	g__Sporomusa_C	s__Sporomusa_C silvacetica
JAVKYP_46707	JAVKYP010000865.1	2060	2785	726	-1		TIGR00317	cobalamin 5'-phosphate synthase	d__Bacteria	p__Firmicutes_C	c__Negativicutes	o__Sporomusales	f__Sporomusaceae	g__Sporomusa_C	s__Sporomusa_C silvacetica
JAVKYP_46708	JAVKYP010000865.1	2813	3769	957	-1		TIGR00380	cobalamin biosynthesis protein CobD	d__Bacteria	p__Firmicutes_C	c__Negativicutes	o__Sporomusales	f__Sporomusaceae	g__Sporomusa_C	s__Sporomusa_C silvacetica
JAVKYP_60343	JAVKYP010002794.1	1449	1967	519	-1		TIGR00636	ATP:cob(I)alamin adenosyltransferase	d__Bacteria	p__Firmicutes_C	c__Negativicutes	o__Sporomusales	f__Sporomusaceae	g__Sporomusa_C	s__Sporomusa_C silvacetica
JAVKYP_46707	JAVKYP010000865.1	2060	2785	726	-1	CobS	PF02654	Cobalamin-5-phosphate synthase	d__Bacteria	p__Firmicutes_C	c__Negativicutes	o__Sporomusales	f__Sporomusaceae	g__Sporomusa_C	s__Sporomusa_C silvacetica
JAVKYP_46708	JAVKYP010000865.1	2813	3769	957	-1	CobD_Cbib	PF03186	CobD/Cbib protein	d__Bacteria	p__Firmicutes_C	c__Negativicutes	o__Sporomusales	f__Sporomusaceae	g__Sporomusa_C	s__Sporomusa_C silvacetica
JAVKYP_60343	JAVKYP010002794.1	1449	1967	519	-1	Cob_adeno_trans	PF01923	Cobalamin adenosyltransferase	d__Bacteria	p__Firmicutes_C	c__Negativicutes	o__Sporomusales	f__Sporomusaceae	g__Sporomusa_C	s__Sporomusa_C silvacetica
JAVKYP_55105	JAVKYP010001807.1	3193	4176	984	1		TIGR00636	ATP:cob(I)alamin adenosyltransferase	d__Bacteria	p__Firmicutes_C	c__Negativicutes	o__Sporomusales	f__Thermosinaceae	g__Sporolituus	s__Sporolituus thermophilus
JAVKYP_55105	JAVKYP010001807.1	3193	4176	984	1	Cob_adeno_trans	PF01923	Cobalamin adenosyltransferase	d__Bacteria	p__Firmicutes_C	c__Negativicutes	o__Sporomusales	f__Thermosinaceae	g__Sporolituus	s__Sporolituus thermophilus
JAVKYP_141665	JAVKYP010072096.1	2	274	273	-1	CobD_Cbib	PF03186	CobD/Cbib protein	d__Bacteria	p__Firmicutes_D	c__Dethiobacteria	o__Dethiobacterales	f__Dethiobacteraceae	g__DTU027	s__DTU027 sp002385745
JAVKYP_143165	JAVKYP010073900.1	1	273	273	-1	CbiD	PF01888	CbiD	d__Bacteria	p__Proteobacteria	c__Alphaproteobacteria	o__Rhizobiales	f__Xanthobacteraceae	g__Bradyrhizobium	s__Bradyrhizobium sp000239775
JAVKYP_151437	JAVKYP010083829.1	76	258	183	1	Cob_adeno_trans	PF01923	Cobalamin adenosyltransferase	d__Bacteria	p__Proteobacteria	c__Alphaproteobacteria	o__Rhizobiales	f__Xanthobacteraceae	g__Bradyrhizobium	s__Bradyrhizobium viridifuturi
JAVKYP_127491	JAVKYP010055221.1	3	338	336	-1	CbiX	PF01903	CbiX	d__Bacteria	p__Proteobacteria	c__Alphaproteobacteria	o__Rhizobiales	f__Xanthobacteraceae	g__FEB-22	s__FEB-22 sp003105195
JAVKYP_133787	JAVKYP010062747.1	1	306	306	-1	CobS	PF02654	Cobalamin-5-phosphate synthase	d__Bacteria	p__Proteobacteria	c__Alphaproteobacteria	o__Rhizobiales	f__Xanthobacteraceae	g__Rhodopseudomonas	s__Rhodopseudomonas palustris_B
JAVKYP_26949	JAVKYP010000129.1	74304	74816	513	1		TIGR00636	ATP:cob(I)alamin adenosyltransferase	d__Bacteria	p__Spirochaetota	c__Spirochaetia	o__Treponematales	f__UBA8932	g__UBA11090	s__UBA11090 sp002839205
JAVKYP_70101	JAVKYP010005863.1	3	857	855	1		TIGR03160	nicotinate-nucleotide--dimethylbenzimidazole phosphoribosyltransferase	d__Bacteria	p__Spirochaetota	c__Spirochaetia	o__Treponematales	f__UBA8932	g__UBA11090	s__UBA11090 sp002839205
JAVKYP_80547	JAVKYP010011195.1	3	857	855	1		TIGR03160	nicotinate-nucleotide--dimethylbenzimidazole phosphoribosyltransferase	d__Bacteria	p__Spirochaetota	c__Spirochaetia	o__Treponematales	f__UBA8932	g__UBA11090	s__UBA11090 sp002839205
JAVKYP_26949	JAVKYP010000129.1	74304	74816	513	1	Cob_adeno_trans	PF01923	Cobalamin adenosyltransferase	d__Bacteria	p__Spirochaetota	c__Spirochaetia	o__Treponematales	f__UBA8932	g__UBA11090	s__UBA11090 sp002839205
JAVKYP_77358	JAVKYP010009343.1	3	263	261	1	CobU	PF02283	Cobinamide kinase / cobinamide phosphate guanyltransferase	d__Bacteria	p__Spirochaetota	c__Spirochaetia	o__Treponematales	f__UBA8932	g__UBA11090	s__UBA11090 sp002839205
JAVKYP_29853	JAVKYP010000174.1	7786	8289	504	1	CobU	PF02283	Cobinamide kinase / cobinamide phosphate guanyltransferase	d__Bacteria	p__Spirochaetota	c__Spirochaetia	o__Treponematales	f__UBA8932	g__UBA2256	s__UBA2256 sp002428725
JAVKYP_29855	JAVKYP010000174.1	8969	9778	810	1	CobS	PF02654	Cobalamin-5-phosphate synthase	d__Bacteria	p__Spirochaetota	c__Spirochaetia	o__Treponematales	f__UBA8932	g__UBA2256	s__UBA2256 sp002428725
JAVKYP_77360	JAVKYP010009343.1	961	1392	432	1	CobS	PF02654	Cobalamin-5-phosphate synthase	d__Bacteria	p__Spirochaetota	c__Spirochaetia	o__Treponematales	f__UBA8932	g__UBA2256	s__UBA2256 sp002428725
JAVKYP_02793	JAVKYP010000001.1	3074574	3075086	513	1		TIGR00636	ATP:cob(I)alamin adenosyltransferase	d__Bacteria	p__Spirochaetota	c__Spirochaetia	o__Treponematales	f__UBA8932	g__UBA8932	s__UBA8932 sp002435985
JAVKYP_35686	JAVKYP010000306.1	12153	12674	522	-1		TIGR00636	ATP:cob(I)alamin adenosyltransferase	d__Bacteria	p__Spirochaetota	c__Spirochaetia	o__Treponematales	f__UBA8932	g__UBA8932	s__UBA8932 sp002435985
JAVKYP_02793	JAVKYP010000001.1	3074574	3075086	513	1	Cob_adeno_trans	PF01923	Cobalamin adenosyltransferase	d__Bacteria	p__Spirochaetota	c__Spirochaetia	o__Treponematales	f__UBA8932	g__UBA8932	s__UBA8932 sp002435985
JAVKYP_35686	JAVKYP010000306.1	12153	12674	522	-1	Cob_adeno_trans	PF01923	Cobalamin adenosyltransferase	d__Bacteria	p__Spirochaetota	c__Spirochaetia	o__Treponematales	f__UBA8932	g__UBA8932	s__UBA8932 sp002435985
JAVKYP_144838	JAVKYP010075498.1	2	253	252	-1	Cob_adeno_trans	PF01923	Cobalamin adenosyltransferase	d__Bacteria	p__Synergistota	c__Synergistia	o__Synergistales	f__79-D21	g__79-D21	s__79-D21 sp002436015
JAVKYP_56361	JAVKYP010002012.1	649	2055	1407	-1		TIGR00313	cobyric acid synthase CobQ	d__Bacteria	p__Verrucomicrobiota	c__Verrucomicrobiae	o__Methylacidiphilales	f__UBA1321	g__UBA1321	s__UBA1321 sp002306945
JAVKYP_20418	JAVKYP010000059.1	27275	27799	525	-1		TIGR00636	ATP:cob(I)alamin adenosyltransferase	d__Bacteria	p__Verrucomicrobiota	c__Verrucomicrobiae	o__Pedosphaerales	f__Pedosphaeraceae	g__PALSA-1440	s__PALSA-1440 sp003152225
JAVKYP_20418	JAVKYP010000059.1	27275	27799	525	-1	Cob_adeno_trans	PF01923	Cobalamin adenosyltransferase	d__Bacteria	p__Verrucomicrobiota	c__Verrucomicrobiae	o__Pedosphaerales	f__Pedosphaeraceae	g__PALSA-1440	s__PALSA-1440 sp003152225
JAVKYP_39656	JAVKYP010000444.1	18782	20326	1545	1		TIGR01469	uroporphyrinogen-III C-methyltransferase	d__Bacteria	p__Verrucomicrobiota	c__Verrucomicrobiae	o__Pedosphaerales	f__Pedosphaeraceae	g__PSRM01	s__PSRM01 sp003176045
JAVKYP_66090	JAVKYP010004392.1	332	751	420	-1	CbiG_C	PF01890	Cobalamin synthesis G C-terminus	unknow
JAVKYP_66091	JAVKYP010004392.1	769	2154	1386	-1	CbiC	PF02570	Precorrin-8X methylmutase	unknow
JAVKYP_112540	JAVKYP010038700.1	27	434	408	-1	CobS	PF02654	Cobalamin-5-phosphate synthase	unknow
JAVKYP_137449	JAVKYP010067026.1	1	201	201	1	CobS	PF02654	Cobalamin-5-phosphate synthase	unknow
