# Supplementary material for: Vitamin B12 as a source of variability in isotope effects for chloroform biotransformation by Dehalobacter
Source: Microbiologyopen. 2024 Aug 27;13(4):e1433. doi: 10.1002/mbo3.1433 (PMC11348799; doi:10.1002/mbo3.1433)
Supplement: Supplementary file 2 — Supporting information. [file MBO3-13-e1433-s005.xlsx]

## Sheet: Sheet1
Table S-X. Summary of all detected amplicon sequence variants (ASVs) in ACT-3/CF and ACT-3/CF (B12-), and their assigned taxonomy.
ASV ID	ACT-3/CF	ACT-3/CF (B12-)	Taxonomy (Silva v132)	Sequence
25790b43f07b0275867c342ef97dc41f	57713	79612	D__Bacteria; P_Firmicutes; C_Clostridia; O_Clostridiales; F_Peptococcaceae; G_Dehalobacter	GGGCCCGCACAAGCGGTGGAGCATGTGGTTTAATTCGACGCAACGCGAAGAACCTTACCAAGGCTTGACATCCAACTAATCCCGTAGAGATATGGGAGTGCCCTTCGGGGAAAGTTGAGACAGGTGGTGCATGGTTGTCGTCAGCTCGTGTCGTGAGATGTTGGGTTAAGTCCCGCAACGAGCGCAACCCCTATATTTAGTTGCTAACAGGTAAAGCTGAGAACTCTAGATAGACTGCCGGTGACAAACCGGAGGAAGGTGGGGATGACGTCAAATCATCATGCCCCTTATGTCTTGGGCTACACACGTGCTACAATGGACGGTACAGACGGAAGCGAAGCCGCGAGGTGAAGCAAATCCGAGAAAGCCGTTCTCAGTTCGGATTGCAGGCTGCAACTC…
ceb545bf2758ebd14eac8b0b0c26fab4	34564	10	D__Archaea; P_Euryarchaeota; C_Methanomicrobia; O_Methanomicrobiales; F_Methanoregulaceae; G_Methanosphaerula	GGGAGCACCACAACAGGTGGAGCCTGCGGTTTAATCGGACTCAACGCCGGGAACCTCACCGGATAAGACAGCGGGATGATAGCCAGGCTGAAGACTTTGCTTGACTAGCTGAGAGGAGGTGCATGGCCGTCGTCAGTTCGTACTGTGAAGCATCCTGTTAAGTCAGGCAACGAGCGAGACCCACGCCAACAGTTGCTAGCATGTCCTTCGGGATGATGAGGACACTGTTGGGACCGCCTCTGCTAAAGAGGAGGAAGGAATGGGCAACGGTAGGTCAGCATGCCCCGAATTATCCGGGCTACACGCGGGCTACAATGGGCAGGACAATGGGTATCGACACCGAAAGGTGAAGGCAATCTCTTAAACCTGTCCGTAGTTCGGATTGCGGGTTGCAACTCG…
6ae076df003392ca356d08af31bdef3c	7484	1426	D__Bacteria; P_Spirochaetes; C_Spirochaetia; O_Spirochaetales; F_Spirochaetaceae; G_uncultured; G__uncultured bacterium SJA-69	GGGCCCGCACAAGCGGTGGAGCATGTGGTTTAATTCGATGGTACGCGAGGAACCTTACCTGGGTTTGACATACGGAGGGAGGTGGCAGCGATGTCGCCGTGTCGCAAGACGACTCCGTACAGGTGCTGCATGGCTGTCGTCAGCTCGTGCCGTGAGGTGTTGGGTTAAGTCCCGCAACGAGCGCAACCCCTACTGCCAGTTACTAACAGGTGAAGCTGAGGACTCTGGCGGAACTGCCGGTGACAAACCGGAGGAAGGTGGGGATGACGTCAAGTCATCATGGCCCTTATGTCCAGGGCTACACACGTGCTACAATGGGCGAGACAGAGTGACGCGAAGCCGCGAGGTGGAGCAAATCGCAGAAAAACGCCCTCAGTTCGGATTGGAGTCTGAAACCCG…
b6229e7a67a8b007e12a5b9b6c7d639a	6028	105	D__Bacteria; P_Firmicutes; C_Clostridia; O_Clostridiales; F_Syntrophomonadaceae; G_Syntrophomonas	GGGCCCGCACAAGCGGTGGAGCATGTGGTTTAATTCGATGCAACGCGAAGAACCTTACCAGGTCTTGACATCCTACGGATCTTGATGAAAGTCAGGAGTGCCTTCGGGAGCGTAGAGACAGGTGGTGCATGGTTGTCGTCAGCTCGTGTCGTGAGATGTTGGGTTAAGTCCCGCAACGAGCGCAACCCTTGCCATTAGTTGCTAACAGGTTAAGCTGAGCACTCTAATGGGACTGCCGGTGACAAGCCGGAGGAAGGTGGGGATGACGTCAAATCATCATGCCCTTTATGACCTGGGCTACACACGTGCTACAATGGATGGTACAGAGAGCAGCAAGCCCGCGAGGTGGAGCGAATCTCAAAAAGCCATTCTCAGTTCGGATTGGAGTCTGCAACTCGA…
58dd176afa15745c791fb18ea43d82e5	1147	3137	D__Bacteria; P_Bacteroidetes; C_Bacteroidia; O_Bacteroidales; F_Rikenellaceae; G_Bact-08	GGGCCCGCACAAGCGGAGGAACATGTGGTTTAATTCGATGATACGCGAGGAACCTTACCCGGGCTCGAACGGTGCAGGAATACTACAGAGATGTGGTAGCTAGCAATAGTCTGTATCGAGGTGCTGCATGGTTGTCGTCAGCTCGTGCCGTGAGGTGTCGGCTTAAGTGCCATAACGAGCGCAACCCTTGTCGTTAGTTGCCATCAGGTCAAGCTGGGAACTCTAACGAGACTGCCACCGTAAGGTGTGAGGAAGGGGGGGATGACGTCAAATCAGCACGGCCCTTACGTCCGGGGCGACACACGTGTTACAATGGCAGGTACAGAGGGGAGCTACCCAGCGATGGGGTGCGAATCTCGAAAGCCTGTCTCAGTTCGGATTGGAGTCTGCAACTCGACT…
1e4690384145c00f8032f5b31f4c2c98	695	60	D__Bacteria; P_Chloroflexi; C_Anaerolineae; O_Anaerolineales; F_Anaerolineaceae; G_Leptolinea	GGCCCCGCACAAGCAGCGGAGCGTGTGGTTTAATTCGATGCTACACGAAGAACCTTACCAGGGTTTGACATGCAAGTGGTAGGAAACCGAAAGGTGACCGACCCTTCGGGGAGCTTGCACAGGTGCTGCATGGCTGTCGTCAGCTCGTGTCGTGAGATGTTCGGTTAAGTCCGCTAACGAGCGCAACCCTCGCTGTGTGTTACAAGTGTCACACGGTACTGCCGGTCTTAAGCCGGAGGAAGGTGGGGATGACGTCAAGTCAGCATGGCCTTTATGTCCTGGGCTACACACACGCTACAATGGCCAACACAATAGGTTGCTAAGCCGCGAGGTGGAGCCAATCCTCAAAGTTGGTCTCAGTTCAGATTGTAGGCTGCAACCCGCCTGCATGAAGATGGA…
abc26dbac9c8f9c278900b5aa0102769	642	1576	D__Bacteria; P_Bacteroidetes; C_Bacteroidia; O_Bacteroidales; F_Rikenellaceae; G_Bact-08; G__uncultured bacterium	GGGCCCGCACAAGCGGAGGAACATGTGGTTTAATTCGATGATACGCGAGGAACCTTACCCGGGCTCGAACGGTGCAGGAATACTACAGAGATGTAGTAGCTAGCAATAGTCTGTATCGAGGTGCTGCATGGTTGTCGTCAGCTCGTGCCGTGAGGTGTCGGCTTAAGTGCCATAACGAGCGCAACCCTTGTCGTTAGTTGCCATCAGGTCAAGCTGGGAACTCTAACGAGACTGCCACCGTAAGGTGTGAGGAAGGGGGGGATGACGTCAAATCAGCACGGCCCTTACGTCCGGGGCGACACACGTGTTACAATGGCAGGTACAGAGGGGAGCTACCCAGCGATGGGGTGCGAATCTCGAAAGCCTGTCTCAGTTCGGATTGGAGTCTGCAACTCGACT…
4d5e7d7de88fdb3a9452db375e68f339	527	43	D__Bacteria; P_Firmicutes; C_Clostridia; O_Clostridiales; F_Gracilibacteraceae; G_Gracilibacter; G__uncultured bacterium	GGGCCCGCACAAGCAGCGGAGCATGTGGTTTAATTCGAAGCAACGCGAAGAACCTTACCAGAACTTGACATCGTCTGAATAATCCGTAATGGGAGAAGTCCTTCGGGACAGATAGACAGGTGGTGCATGGTTGTCGTCAGCTCGTGTCGTGAGATGTTGGGTTAAGTCCCGCAACGAGCGCAACCCTTATTGCTAGTTGCCATCATTAAGTTGGGGACTCTAGTGAGACTGCCGGAGACAATTCGGAGGAAGGTGGGGATGACGTCAAATCATCATGCCCCTTATGTTCTGGGCTACACACGTGCTACAATGGGTGTAACAACGGGAAGCGAGCTGGAGACAGCGAGCAAAACTCTAAAAAGCACCCTCAGTTCGGATTGGAGGCTGAAACCCGCCTGC…
6e34571bbfc856d093b12260fad45053	463	636	D__Bacteria; P_Firmicutes; C_Clostridia; O_Clostridiales; F_Peptococcaceae; G_Dehalobacter	GGGCCCGCACAAGCGGTGGAGCATGTGGTTTAATTCGACGCAACGCGAAGAACCTTACCAAGGCTTGACATCCAACTAATCCCGTAGAGATATGGGAGTGCCCTTCGGGGAAAGTTGAGACAGGTGGTGCATGGTTGTCGTCAGCTCGTGTCGTGAGATGTTGGGTTAAGTCCCGCAACGAGCGCAACCCCTATATTTAGTTGCTAACAGGTAAAGCTGAGAACTCTAGATAGACTGCCGGTGACAAACCGGAGGAAGGTGGGGATGACGTCAAATCATCATGCCCCTTATGTCTTGGGCTACACACGTGCTACAATGGACGGTACAGACGGAAGCGAAGCCGCGAGGTGAAACAAATCCGAGAAAGCCGTTCTCAGTTCGGATTGCAGGCTGCAACTC…
c9b6b7bc64a36d6bac255b72ee772b7c	434	10	Unassigned	CTTATCCTCGGCTTCTTCTTTGCGCTTGCTGGTTTTGACTTTCTTGATACCGTGCAACTTTCGCACCGCATCCTGCACGGCAATCTCGCAATGACCGCAGACCATGCCGTCCACGTGCAGTTTAGTCCTCTCCATCGAACTCACCTCCTCAAAGTAAGTATTTGACTGTTCATCGTTGACGTATTGTAAAAGTGCTCCTGCAAACGCCTGTCTTGTTTCACTGGGATCATACCCCATTGGATACCCATACAACTGAACCACCCCTTATGCCACGCCCCATTCCCGTATTTCAGCCTGCGTGTTCCACAGCCTTAC
c9293d3ad00f002c6254c6d92851fa48	318	418	D__Bacteria; P_Firmicutes; C_Clostridia; O_Clostridiales; F_Peptococcaceae; G_Dehalobacter	GGGCCCGCACAAGCGGTGGAGCATGTGGTTTAATTCGACGCAACGCGAAGAACCTTACCAAGGCTTGACATCCAACTAATCCCGTAGAGATATGGGAGTGCCCTTCGGGGAAAGTTGAGACAGGTGGTGCATGGTTGTCGTCAGCTCGTGTCGTGAGATGTTGGGTTAAGTCCCGCAACGAGCGCAACCCCTATATTTAGTTGCTAACAGGTAAAGCTGAGAACTCTAGATAGACTGCCGGTGACAAACCGGAGGAAGGTGGGGATGACGTCAAATCATCATGCCCCTTATGTCTTGGGCTACACACGTGCTACAATGGACGGTACAGACGGAAGCGAAGCCGCGAGGTGAGGCAAATCCGAGAAAGCCGTTCTCAGTTCGGATTGCAGGCTGCAACTC…
b335e6a03cf549b4e9901eabcfb831c8	295	1262	D__Bacteria; P_Firmicutes; C_Negativicutes; O_Selenomonadales; F_Veillonellaceae	GGGCCCGCACAAGCGGTGGAGTATGTGGTTTAATTCGACGCAACGCGAAGAACCTTACCAGGACTTGACATCGATTGAAAGTTCTAGAGATAGAACCCTTCTCTTCGGAGAACAAGAAGACAGGTGGTGCATGGCTGTCGTCAGCTCGTGTCGTGAGATGTTGGGTTAAGTCCCGCAACGAGCGCAACCCTTATCCTATGTTGCCAGCGAGTAAGGTCGGGAACTCATGGGAGACTGCCGCAGACAATGCGGAGGAAGGCGGGGATGACGTCAAGTCATCATGCCCCTTATGTCCTGGGCTACACACGTACTACAATGGGCTTAAATAGAGGGAAGCGAAGCCGCGAGGTGGAGCGAACCCCAGAAACAAGCTCTCAGTTCGGATTGCAGGCTGCAACT…
c3d8ebe8d1e7fc6046e1e80ed7e625cb	295	0	D__Archaea; P_Euryarchaeota; C_Methanomicrobia; O_Methanomicrobiales; F_Methanoregulaceae; G_Methanosphaerula	GGGAGCACCACAACAGGTGGAGCCTGCGGTTTAATCGGACTCAACGCCGGGAACCTCACCGGATAAGACAGCGGGATGATAGCCAGGCTGAAGACTTTGCTTGACTAGCTGAGAGGAGGTGCATGGCCGTCGTCAGTTCGTACTGTGAAGCATCCTGTTAAGTCAGGCAACGAGCGAGACCCACGCCAACAGTTGCTAGCATGTCCTTCGGGATGATGAGGACACTGTTGGGACCGCCTCTGCTAAAGAGGAGGAAGGAATGGGCAACGGTAGGTCAGCATGCCCCGAATTATCCGGGCTACACGCGGGCTACAATGGGCAGGACAATGGGTATCGACACCGAAAGGTGAGGGCAATCTCTTAAACCTGTCCGTAGTTCGGATTGCGGGTTGCAACTCG…
08796d9056d1e18555fa634ef049cffd	292	0	D__Archaea; P_Euryarchaeota; C_Methanomicrobia; O_Methanomicrobiales; F_Methanoregulaceae; G_Methanosphaerula	GGGAGCACCACAACAGGTGGAGCCTGCGGTTTAATCGGACTCAACGCCGGGAACCTCACCGGATAAGACAGCGGGATGATAGCCAGGCTGAAGACTTTGCTTGACTAGCTGAGAGGAGGTGCATGGCCGTCGTCAGTTCGTACTGTGAAGCATCCTGTTAAGTCAGGCAACGAGCGAGACCCACGCCAACAGTTGCTAGCATGTCCTTCGGGATGATGAGGACACTGTTGGGACCGCCTCTGCTAAAGAGGAGGAAGGAATGGGCAACGGTAGGTCAGCATGCCCCGAATTATCCGGGCTACACGCGGGCTACAATGGGCAGGACAATGGGTATCGACACCGAAAGGTGAAAGCAATCTCTTAAACCTGTCCGTAGTTCGGATTGCGGGTTGCAACTCG…
6112cb0f6337ff64e75aa952691f34a9	248	0	D__Archaea; P_Euryarchaeota; C_Methanomicrobia; O_Methanomicrobiales; F_Methanoregulaceae; G_Methanosphaerula	GGGAGCACCACAACAGGTGGAGCCTGCGGTTTAATCGGACTCAACGCCGGGAACCTCACCGGATAAGACAGCGGGATGATAGCCAGGCTGAAGACTTTGCTTGACTAGCTGAGAGGAGGTGCATGGCCGTCGTCAGTTCGTACTGTGAAGCATCCTGTTAAGTCAGGCAACGAGCGAGACCCACGCCAACAGTTGCTAGCATGTCCTTCGGGATGATGAGGACACTGTTGGGACCGCCTCTGCTAAAGAGGAGGAAGGAATGGGCAACGGTAGGTCAGCATGCCCCGAATTATCCGGGCTACACGCGGGCTACAATGGGCAGGACAATGGGTATCGACACCGAAAGGTGAAGACAATCTCTTAAACCTGTCCGTAGTTCGGATTGCGGGTTGCAACTCG…
8b9a33c084f2356d0299d4e3bf7de964	222	0	D__Bacteria; P_Firmicutes; C_Negativicutes; O_Selenomonadales; F_Veillonellaceae; G_Sporomusa	GGGCCCGCACAAGCGGTGGAGTATGTGGTTTAATTCGACGCAACGCGAAGAACCTTACCAGGACTTGACATTGAGTGAAAAGCTAAGAGATTAGTTCCTATCCTTCGGGATACACGAAAACAGGTGGTGCATGGCTGTCGTCAGCTCGTGTCGTGAGATGTTGGGTTAAGTCCCGCAACGAGCGCAACCCTTATCCTTTGTTGCCAGCACGTAATGGTGGGAACTCAAGGGAGACTGCCGCAGACAATGCGGAGGAAGGCGGGGATGACGTCAAGTCATCATGCCCCTTATGTCCTGGGCTACACACGTACTACAATGGGCTTAAACAAAGCGAAGCAAGCCCGCGAGGGTAAGCCAAACGCATAAACAAGCTCTCAGTTCGGATCGGAGGCTGCAACT…
635983cf0ef34ddc979b93cadd4b2868	213	0	D__Bacteria; P_Firmicutes; C_Clostridia; O_Clostridiales; F_Syntrophomonadaceae; G_Syntrophomonas	GGGCCCGCACAAGCGGTGGAGCATGTGGTTTAATTCGATGCAACGCGAAGAACCTTACCAGGTCTTGACATCTGTAGAACCTTTACGAAAGTAGGGGGTGCCTTCGGGAGCTACAAGACAGGTGGTGCATGGTTGTCGTCAGCTCGTGTCGTGAGATGTTGGGTTAAGTCCCGCAACGAGCGCAACCCTTGCTATTAGTTGCTAACAGGTTAAGCTGAGCACTCTAATGGGACTGCCCGTGACAAGCGGGAGGAAGGTGGGGATGACGTCAAATCATCATGCCCTTTATGATCTGGGCTACACACGTGCTACAATGGATGGTACAGAGAGCAGCGAGGCCGCGAGGTGGAGCGAATCTCAAAAAGCCATTCTCAGTTCGGATTGCAGTCTGCAACTCGA…
42163fc006baf1f8919b4959b43bcae7	190	0	D__Bacteria; P_Firmicutes; C_Negativicutes; O_Selenomonadales; F_Veillonellaceae; G_Sporomusa	GGGCCCGCACAAGCGGTGGAGTATGTGGTTTAATTCGACGCAACGCGAAGAACCTTACCAGGACTTGACATTGAGTGAAAAACTAAGAGATTAGTACCTATCCTTCGGGATACACGAAAACAGGTGGTGCATGGCTGTCGTCAGCTCGTGTCGTGAGATGTTGGGTTAAGTCCCGCAACGAGCGCAACCCTTATCCTTTGTTGCCAGCGCGTTATGGTGGGAACTCAAGGGAGACTGCCGCAGACAATGCGGAGGAAGGCGGGGATGACGTCAAGTCATCATGCCCCTTATGTCCTGGGCTACACACGTACTACAATGGGCTTAAACAAAGCGAAGCAAGCCCGCGAGGGTAAGCCAAACGCATAAACAAGCTCTCAGTTCGGATCGGAGGCTGCAACT…
fdd6b537ae5c6499e7aa7495c5e6c55e	186	0	D__Bacteria; P_Firmicutes; C_Negativicutes; O_Selenomonadales; F_Veillonellaceae; G_Sporomusa	GGGCCCGCACAAGCGGTGGAGTATGTGGTTTAATTCGACGCAACGCGAAGAACCTTACCAGGACTTGACATTGAGTGAAAAGCTAAGAGATTAGTTCCTATCCTTCGGGATACACGAAAACAGGTGGTGCATGGCTGTCGTCAGCTCGTGTCGTGAGATGTTGGGTTAAGTCCCGCAACGAGCGCAACCCTTATCCTTTGTTGCCAGCGCGTTATGGTGGGAACTCAAGGGAGACTGCCGCAGACAATGCGGAGGAAGGCGGGGATGACGTCAAGTCATCATGCCCCTTATGTCCTGGGCTACACACGTACTACAATGGGCTTAAACAAAGCGAAGCAAGCCCGCGAGGGTAAGCCAAACGCATAAACAAGCTCTCAGTTCGGATCGGAGGCTGCAACT…
6a3c783c3f59344496814cb9c2c49d39	186	0	D__Bacteria; P_Firmicutes; C_Clostridia; O_Clostridiales; F_Gracilibacteraceae; G_Gracilibacter; G__uncultured bacterium	GGGCCCGCACAAGCAGCGGAGCATGTGGTTTAATTCGAAGCAACGCGAAGAACCTTACCAGAACTTGACATCGTCTGAATAATCCGTAATGGGAGAAGTCCTTCGGGACAGATAGACAGGTGGTGCATGGTTGTCGTCAGCTCGTGTCGTGAGATGTTGGGTTAAGTCCCGCAACGAGCGCAACCCTTATTGCTAGTTGCCATCATTAAGTTGGGGACTCTAGTGAGACTGCCGGAGACAATTCGGAGGAAGGTGGGGATGACGTCAAATCATCATGCCCCTTATGTTCTGGGCTACACACGTGCTACAATGGGTGTAACAACGGGAAGCGAGCTGGAGACAGTGAGCAAAACTCTAAAAAGCACCCTCAGTTCGGATTGGAGGCTGAAACCCGCCTGC…
5d9f0575b9bd9217b7aebeeef11aa3a1	158	0	D__Bacteria; P_Firmicutes; C_Negativicutes; O_Selenomonadales; F_Veillonellaceae; G_Sporomusa	GGGCCCGCACAAGCGGTGGAGTATGTGGTTTAATTCGACGCAACGCGAAGAACCTTACCAGGACTTGACATTGAGTGAAAAACTAAGAGATTAGTTCCTATCCTTCGGGATACACGAAAACAGGTGGTGCATGGCTGTCGTCAGCTCGTGTCGTGAGATGTTGGGTTAAGTCCCGCAACGAGCGCAACCCTTATCCTTTGTTGCCAGCGCGTAAAGGCGGGAACTCAAGGGAGACTGCCGCAGACAATGCGGAGGAAGGCGGGGATGACGTCAAGTCATCATGCCCCTTATGTCCTGGGCTACACACGTACTACAATGGGCTTAAACAAAGCGAAGCAAGCCCGCGAGGGTAAGCCAAACGCATAAACAAGCTCTCAGTTCGGATCGGAGGCTGCAACT…
32919794d97df4ae825cad3673b16a71	157	89	D__Bacteria; P_Verrucomicrobia; C_Verrucomicrobiae; O_Pedosphaerales; F_Pedosphaeraceae; G_ADurb.Bin063-1	GGGCCTGCACAAGCGGTGGAGTATGTGGCTCAATTCGATGCAACGCGAAGAACCTTACCTGGCCTTGACATGCATATAGTAGAAGGGTGAAAGCCTGACGAGGTAGCAATACCAGTATGCACAGGTGCTGCATGGCTGTCGTCAGCTCGTGTCGTGAGATGTTGGGTTAAGTCCCGCAACGAGCGCAACCCCTGTGTCCTGTTGCCACCCGGGAGCAATCCTGGAGCACTCTGGACAGACTGCCTCGCTTAAACGAGGAGGAAGGTGGGGATGACGTCAAGTCAGTATGGCCCTTACGGCCAGGGCTGCACACGTACTACAATGCCCGGTACAAAGGGAAGCTAGACCGTCAGGTGGAGCAAATCCCCCAAAACCGGGCCCAGTTCAGATTGTCGTCTG…
a9168972e55025c8b853d411c4658dd6	112	3077	D__Bacteria; P_Proteobacteria; C_Deltaproteobacteria; O_Desulfovibrionales; F_Desulfovibrionaceae; G_Desulfovibrio	GGGCCCGCACAAGCGGTGGAGTATGTGGTTTAATTCGATGCAACGCGAAGAACCTTACCTGGGTTTGACATCCCGCGAAACCTCCCGAAAAGGAGGCCTGCCCTTCGGGGAACGCGGTGACAGGTGCTGCATGGCTGTCGTCAGCTCGTGCCGTGAGGTGTTGGGTTAAGTCCCGCAACGAGCGCAACCCTTGTCTTTAGTTGCCAGCGAGTAATGTCGGGCACTCTAGAGAGACCGCCTCGGTCAACGGGGAGGAAGGTGGGGACGACGTCAAGTCATCATGGCCCTTACGCCCAGGGCTACACACGTACTACAATGGTGGGTACAATGGGCTGCGAGACCGCAAGGTGGAGCCAATCCCAAAAAACCCATCCCAGTCCGGATCGGGGTCTGCAACTC…
b951cd7d9a1a651e018e11a6e75906c7	99	0	D__Bacteria; P_Firmicutes; C_Negativicutes; O_Selenomonadales; F_Veillonellaceae; G_Sporomusa	GGGCCCGCACAAGCGGTGGAGTATGTGGTTTAATTCGACGCAACGCGAAGAACCTTACCAGGACTTGACATTGAGTGAAAAACTAAGAGATTAGTGCCTATCCTTCGGGATACACGAAAACAGGTGGTGCATGGCTGTCGTCAGCTCGTGTCGTGAGATGTTGGGTTAAGTCCCGCAACGAGCGCAACCCTTATCCTTTGTTGCCAGCGCGTTATGGTGGGAACTCAAGGGAGACTGCCGCAGACAATGCGGAGGAAGGCGGGGATGACGTCAAGTCATCATGCCCCTTATGTCCTGGGCTACACACGTACTACAATGGGCTTAAACAAAGCGAAGCAAGCCCGCGAGGGTAAGCCAAACGCATAAACAAGCTCTCAGTTCGGATCGGAGGCTGCAACT…
cef544871386c8558a8ab5a3d533f2e8	98	0	D__Bacteria; P_Firmicutes; C_Negativicutes; O_Selenomonadales; F_Veillonellaceae; G_Sporomusa	GGGCCCGCACAAGCGGTGGAGTATGTGGTTTAATTCGACGCAACGCGAAGAACCTTACCAGGACTTGACATTGAGTGAAAAGCTAAGAGATTAGTTCCTATCCTTCGGGATACACGAAAACAGGTGGTGCATGGCTGTCGTCAGCTCGTGTCGTGAGATGTTGGGTTAAGTCCCGCAACGAGCGCAACCCTTATCCTTTGTTGCCAGCGCGTAAAGGCGGGAACTCAAGGGAGACTGCCGCAGACAATGCGGAGGAAGGCGGGGATGACGTCAAGTCATCATGCCCCTTATGTCCTGGGCTACACACGTACTACAATGGGCTTAAACAAAGCGAAGCAAGCCCGCGAGGGTAAGCCAAACGCATAAACAAGCTCTCAGTTCGGATCGGAGGCTGCAACT…
2348b537ba0b69cedef71e3b409df721	82	0	D__Bacteria; P_Firmicutes; C_Negativicutes; O_Selenomonadales; F_Veillonellaceae; G_Sporomusa	GGGCCCGCACAAGCGGTGGAGTATGTGGTTTAATTCGACGCAACGCGAAGAACCTTACCAGGACTTGACATTGAGTGAAAGACTAAGAGATTAGTACCTATCCTTCGGGATACACGAAAACAGGTGGTGCATGGCTGTCGTCAGCTCGTGTCGTGAGATGTTGGGTTAAGTCCCGCAACGAGCGCAACCCTTATCCTTTGTTGCCAGCGCGTTATGGCGGGAACTCAAGGGAGACTGCCGCAGACAATGCGGAGGAAGGCGGGGATGACGTCAAGTCATCATGCCCCTTATGTCCTGGGCTACACACGTACTACAATGGGCTTAAACAAAGCGAAGCAAGCCCGCGAGGGTAAGCCAAACGCATAAACAAGCTCTCAGTTCGGATCGGAGGCTGCAACT…
0a8e50e001aee8c46a2e8c0ad5d24ae3	71	38	D__Bacteria; P_Firmicutes; C_Clostridia; O_Clostridiales; F_Clostridiaceae 1; G_Clostridium sensu stricto 12	GGACCCGCACAAGCAGCGGAGCATGTGGTTTAATTCGAAGCAACGCGAAGAACCTTACCTGGACTTGACATCCCCTGAATAACTTGTAATGGAGGAAGCCCTACGGGGCAGGGAGACAGGTGGTGCATGGTTGTCGTCAGCTCGTGTCGTGAGATGTTAGGTTAAGTCCTGCAACGAGCGCAACCCCTGTCGTTAGTTGCCAGCACGTAAAGGTGGGCACCCTAACGAGACTGCCGCGGTTAACGTGGAGGAAGGTGGGGATGACGTCAAATCATCATGCCCCTTATGTCCAGGGCAACACACGTGCTACAATGGGCAGAACAGAGAGAAGCAATACCGCGAGGAGGAGCAAATCTCAAAAACTGCCCCCAGTTCGGATTGCAGGCTGAAACCCGCCTG…
9bf9481c752a851a7723d41cba14d957	55	14	D__Bacteria; P_Firmicutes; C_Clostridia; O_Clostridiales; F_Ruminococcaceae; G_Ruminiclostridium 1; G__uncultured Clostridiales bacterium	GGGCCCGCACAAGCAGTGGAGTATGTGGTTTAATTCGAAGCAACGCGAAGAACCTTACCAGGGCTTGACATGCAGGTGAATAAGCAAGAGATTGCTTAGTCTTTCGGGACACCTGTGCAGGTGGTGCATGGTTGTCGTCAGCTCGTGTCGTGAGATGTTGGGTTAAGTCCCGCAACGAGCGCAACCCTTGTTGTTAGTTGCCATCATTAAGTTGGGCACTCTAACGAGACTGCCGGTGACAAATCGGAGGAAGGTGGGGACGACGTCAAATCATCATGCCCCTTATGTCCTGGGCTACACACGTACTACAATGGCTATAACAGCAGGGAGCTAAGGCGCAAGCCGGAGCGAATCCTCAAAGATAGTCTCAGTTCAGATTGTGGGCTGCAACCCGCCCAC…
e8a04b2d9e1d2eaa2d00d0f89274d6bc	54	0	D__Bacteria; P_Firmicutes; C_Negativicutes; O_Selenomonadales; F_Veillonellaceae; G_Pelosinus; G__uncultured Pelosinus sp.	GGGCCCGCACAAGCGGTGGAGTATGTGGTTTAATTCGACGCAACGCGAAGAACCTTACCAGGACTTGACATCGCCTGACAGCCCTAGAGATAGGGAGTTCTCCTTCGGGAGACAGGTAGACAGGTGGTGCATGGCTGTCGTCAGCTCGTGTCGTGAGATGTTGGGTTAAGTCCCGCAACGAGCGCAACCCTTATCCTATGTTGCCAGCACGTAAAGGTGGGAACTCATGGGAGACTGCCGCAGACAATGCGGAGGAAGGCGGGGATGACGTCAAGTCATCATGCCCCTTATGTCCTGGGCTACACACGTACTACAATGGACCTAAACAGAGGGATGCAAGACCGCGAGGTGGAGCAAACCCCACAAACAGGTTCTCAGTTCGGATCGGAGGCTGCAACT…
3f539fcec67600e6555c3cc170daf572	52	0	D__Bacteria; P_Firmicutes; C_Clostridia; O_Clostridiales; F_Clostridiaceae 1; G_Clostridium sensu stricto 12	GGGCCCGCACAAGCAGCGGAGCATGTGGTTTAATTCGAAGCAACGCGAAGAACCTTACCTGGACTTGACATCCCCTGAATAACCTAGAGATAGGCGAAGCCCTTCGGGGCAGGGAGACAGGTGGTGCATGGTTGTCGTCAGCTCGTGTCGTGAGATGTTAGGTTAAGTCCTGCAACGAGCGCAACCCTTATTGTTAGTTGCTAACATTCAGTTGAGCACTCTAACGAGACTGCCGCGGTTAACGCGGAGGAAGGTGGGGATGACGTCAAATCATCATGCCCCTTATGTCCAGGGCAACACACGTGCTACAATGGGCAGAACAAAGAGAAGCAATACCGCGAGGTGGAGCCAAACTCAAAAACTGTTCTCAGTTCGGATTGCAGGCTGAAACTCGCCTGC…
30b5ccc8d29fe5cb72ecfe7301fae553	52	0	D__Bacteria; P_Firmicutes; C_Clostridia; O_Clostridiales; F_Clostridiaceae 1; G_Clostridium sensu stricto 12	GGGCCCGCACAAGCAGCGGAGCATGTGGTTTAATTCGAAGCAACGCGAAGAACCTTACCTGGACTTGACATCCCCTGAATAACCTAGAGATAGGCGAAGCCCTTCGGGGCAGGGAGACAGGTGGTGCATGGTTGTCGTCAGCTCGTGTCGTGAGATGTTAGGTTAAGTCCTGCAACGAGCGCAACCCTTATTGTTAGTTGCTAACATTCAGTTGAGCACTCTAACGAGACTGCCGCGGTTAACGCGGAGGAAGGTGGGGATGACGTCAAATCATCATGCCCCTTATGTCCAGGGCAACACACGTGCTACAATGGGCAGAACAAAGAGAAGCAATACCGCGAGGTGGAGCCAAACTCAAAAACTGCTCTCAGTTCGGATTGCAGGCTGAAACTCGCCTGC…
db82da01d03f7a335b4ef4042e244390	51	462	D__Bacteria; P_Spirochaetes; C_Spirochaetia; O_Spirochaetales; F_Spirochaetaceae; G_uncultured; G__uncultured bacterium SJA-102	GGGCCCGCACAAGCGGTGGAGCATGTGGTTTAATTCGATGGTACGCGAGGAACCTTACCTGGGTTTGACATACGGAGGGATGCGGCAGCGATGTCGCAGCGTCGCAAGACGGCTCCGTACAGGTGCTGCATGGCTGTCGTCAGCTCGTGCCGTGAGGTGTTGGGTTAAGTCCCGCAACGAGCGCAACCCCTACTGCCAGTTACTAACAGGTGAAGCTGAGGACTCTGGCGGAACTGCCGGTGACAAACCGGAGGAAGGTGGGGATGACGTCAAGTCATCATGGCCCTTATGTCCAGGGCTACACACGTGCTACAATGGGCGAGACAGAGTGACGCGAAGCCGCGAGGTGGAGCAAATCGCAGAAAATCGCTCTCAGTTCGGATTGGAGTCTGAAACCCG…
8ea94e332010771b99d38320a2219d0b	51	261	D__Bacteria; P_Firmicutes; C_Clostridia; O_Clostridiales; F_Family XIII; G_Anaerovorax	GGACCCGCACAAGCAGCGGAGCATGTGGTTTAATTCGAAGCAACGCGAAGAACCTTACCAGGGCTTGACATCCCTCTGACCGGGTGGTAACGCACCCTTCCCTTCGGGGCAGAGGAGACAGGTGGTGCATGGTTGTCGTCAGCTCGTGTCGTGAGATGTTGGGTTAAGTCCCGCAACGAGCGCAACCCTTGTCATTAGTTGCCAGCAGTTCGGCTGGGCACTCTAGTGAGACTGCCGGGGATAACTCGGAGGAAGGTGGGGATGACGTCAAATCATCATGCCCCTTATGTTCTGGGCTACACACGTGCTACAATGGCTGGTACAAAGAGAAGCAAGACCGCGAGGTGGAGCAAATCTCAAAAACCAGTCCCAGTTCGGATTGTAGGCTGCAACTCGCCT…
67401d5863d1983631deae062a5205a0	51	54	D__Bacteria; P_Firmicutes; C_Clostridia; O_Clostridiales; F_Christensenellaceae; G_Christensenellaceae R-7 group	GGGCCCGCACAAGCAGCGGAGCATGTGGTTTAATTCGAAGCAACGCGAAGAACCTTACCAAGGCTTGACATCTGCCTAAACTCATGGAAACATGAGGTCCCTTCGGGGGAGGCAAGACAGGTGGTGCATGGTTGTCGTCAGCTCGTGTCGTGAGATGTTGGGTTAAGTCCCGCAACGAGCGCAACCCCTATTGCCAGTTACCAGCACGTAAAGGTGGGGACTCTGGTGAGACTGCCGGGGACAACTCGGAGGAAGGTGGGGACGACGTCAAATCATCATGCCCCTTATGTCTTGGGCTACACACGTGCTACAATGGCTGTAACAAAGGGAAGCGAAAGCGTAAGCTTAAGCGGATCTCATAAAAGCAGTCCCAGTTCGGATTGTGGGCTGCAACCCGCC…
d5a011ad005ef6b1d9048beb0d845a77	49	0	D__Bacteria; P_Firmicutes; C_Clostridia; O_Clostridiales; F_Ruminococcaceae; G_Ruminiclostridium 1	GGGCCCGCACAAGCAGTGGAGTATGTGGTTTAATTCGAAGCAACGCGAAGAACCTTACCAGGGCTTGACATGCAGGTGAATGTGGTAGAGATACAACAGTCCTTCGGGACGCCTGTGCAGGTGGTGCATGGTTGTCGTCAGCTCGTGTCGTGAGATGTTGGGTTAAGTCCCGCAACGAGCGCAACCCTTGTTGTTAGTTGCCATCATTAAGTTGGGCACTCTAACGAGACTGCCGGTGACAAATCGGAGGAAGGTGGGGACGACGTCAAATCATCATGCCCCTTATGTCCTGGGCTACACACGTACTACAATGGCTATAACAGCAGGGAGCTAAGGCGCAAGCCGGAGCGAATCCTCAAAAATAGTCCCAGTTCAGATTGTGGGCTGCAACCCGCCCAC…
a1d10856437fbd9155d4f817fdf47610	45	0	D__Bacteria; P_Firmicutes; C_Clostridia; O_Clostridiales; F_Family XIII; G_Anaerovorax	GGACCCGCACAAGCAGCGGAGCATGTGGTTTAATTCGAAGCAACGCGAAGAACCTTACCAGGGCTTGACATCCCCCTGACGGTGCCGTAACGGGCATTTCCCTTCGGGGCAGGGGAGACAGGTGGTGCATGGTTGTCGTCAGCTCGTGTCGTGAGATGTTGGGTTAAGTCCCGCAACGAGCGCAACCCTTGTCATTAGTTGCCAGCATTTAAGGTGGGCACTCTAGTGAGACTGCCGGGGATAACTCGGAGGAAGGTGGGGATGACGTCAAATCATCATGCCCCTTATGTTCTGGGCTACACACGTGCTACAATGGCCGGTACAAAGAGACGCAAGGTCGCGAGGCGGAGCAAATCTCAAAAACCGGTCCCAGTTCGGATTGCAGGCTGCAACCCGCCT…
34e04f4de87fd0ef265f0a11536c1ad4	43	784	D__Bacteria; P_Firmicutes; C_Clostridia; O_Clostridiales; F_Family XI; G_Sedimentibacter	GGACCCGCACAAGCAGCGGAGCATGTGGTTTAATTCGAAGCAACGCGAAGAACCTTACCAAGGCTTGACATCCCCTTGACCGGCACAGAGATGTGCCCTCTCCTTCGGGAGCAAGGGTGACAGGTGGTGCATGGTTGTCGTCAGCTCGTGTCGTGAGATGTTGGGTTAAGTCCCGCAACGAGCGCAACCCTTATCCTTAGTTGCCAGCAGGTTAAGCTGGGCACTCTAAGGAGACTGCCGATGATAAATCGGAGGAAGGTGGGGATGACGTCAAATCATCATGCCCCTTATGTCTTGGGCTACACACGTGCTACAATGGTCGGTACAAAGGGCAGCGAAGGAGTGATCTGGAGCGAATCCCAATAAACCGATCCCAGTTCGGATTGTAGGCTGCAACTC…
5cea25805740587a8c36454db970b827	36	0	D__Bacteria; P_Bacteroidetes; C_Bacteroidia; O_Bacteroidales; F_Bacteroidetes vadinHA17	GGGCCCGCACAAGCGGAGGAACATGTGGTTTAATTCGATGATACGCGAGGAACCTTACCTGGGCTTAAATGTAGAGTGCATGAAGTGGAAACATTTCTTTCCTTCGGGACTCTTTGCAAGGTGCTGCATGGTTGTCGTCAGCTCGTGCCGTGAGGTGTCGGGTTAAGTCCCATAACGAGCGCAACCCTTATCGTTAGTTGCCAGCGGGTAATGCCGGGAACTCTAGCGAAACTGCCGGTGTAAACCGTGAGGAAGGTGGGGATGACGTCAAATCAGCACGGCCCTTATGTCCAGGGCTACACACGTGTTACAATGGCCGGTACAGAGGGCAGCTACCTGGAGACAGGATGCGAATCTCGAAAGCCGGTCTCAGTTCGGATCGGAGTCTGCAACTCGACT…
935b0f98c8d780ec9bff1d649a49d723	35	0	D__Bacteria; P_Firmicutes; C_Clostridia; O_Clostridiales; F_Ruminococcaceae; G_Caproiciproducens; G__Clostridium sp. MB2-A37	GGGCCCGCACAAGCAGTGGAGTATGTGGTTTAATTCGAAGCAACGCGAAGAACCTTACCAGGTCTTGACATCCAACTAACGAGGCAGAGATGCATTAGGTGCCCTTCGGGGAAAGTTGAGACAGGTGGTGCATGGTTGTCGTCAGCTCGTGTCGTGAGATGTTGGGTTAAGTCCCGCAACGAGCGCAACCCTTGTGATTAGTTGCTACGCAAGAGCACTCTAATCAGACTGCCGTTGACAAAACGGAGGAAGGTGGGGACGACGTCAAATCATCATGCCCTTTATGACCTGGGCTACACACGTACTACAATGGCTGTTAACAAAGGGAAGCAAGACCGCGAGGTGGAGCAAAACCTAAAAAACAGTCTCAGTTCGGATCGCAGGCTGCAACCCGCCTGC…
eec3a14ac2a715ed3a398fdcd821e319	34	210	D__Bacteria; P_Spirochaetes; C_Spirochaetia; O_Spirochaetales; F_Spirochaetaceae; G_uncultured	GGGCCCGCACAAGCGGTGGAGCATGTGGTTTAATTCGATGGTACGCGAGGAACCTTACCTGGGTTTGACATACAGCGTGATAGGTCAGAGATGATCTAGCGTAGCAATACGACGCTGTACAGGTGCTGCATGGCTGTCGTCAGCTCGTGCCGTGAGGTGTTGGGTTAAGTCCCGCAACGAGCGCAACCCCTACTGCCAGTTACTAACAGGTTAAGCTGAGGACTCTGGCGGAACTGCCGGTGACAAACCGGAGGAAGGTGGGGATGACGTCAAGTCATCATGGCCCTTATGTCCAGGGCTACACACGTGCTACAATGGGTGAGACAGAGTGACGCGAAGCCGCGAGGTGGAGCAAATCGCAGAAAATCATCCGTAGTTCGGATTGGAGTCTGAAACCCG…
6bdf04f151df46ffdcb2ad0c69c5ffa5	30	0	D__Bacteria; P_Firmicutes; C_Clostridia; O_Clostridiales; F_Peptococcaceae; G_uncultured	GGGCCCGCACAAGCGGTGGAGCATGTGGTTTAATTCGACGCAACGCGAAGAACCTTACCAGGTCTTGACATCCCCTGACAACATCAGAGATGATGTGTTTGGTCTTCGGATCGACAGGGAGACAGGTGGTGCATGGTTGTCGTCAGCTCGTGTCGTGAGATGTTGGGTTAAGTCCCGCAACGAGCGCAACCCTTATCCTTAGTTGCCAGCATTTCGGATGGGCACTCTAGGGAGACTGCCGGTGACAAACCGGAGGAAGGTGGGGATGACGTCAAATCATCATGCCCTTTATGACCTGGGCTACACACGTGCTACAATGGCCTGTACAAAGGGTAGCGAAGCCGTGAGGTGAAGCCAATCCCAAAAAGCAGGTCTCAGTTCGGATTGCAGGCTGCAACT…
e13565face2dc9a51a6cbe5b501bfef7	28	0	D__Bacteria; P_Firmicutes; C_Clostridia; O_Clostridiales; F_Family XI; G_Sedimentibacter	GGACCCGCACAAGCAGCGGAGCATGTGGTTTAATTCGAAGCAACGCGAAGAACCTTACCAAGGCTTGACATCCCCTTGACCGGCACAGAGATGTGCCCTCTCCTTCGGGAGCAAGGGTGACAGGTGGTGCATGGTTGTCGTCAGCTCGTGTCGTGAGATGTTGGGTTAAGTCCCGCAACGAGCGCAACCCTTATCCTTAGTTGCCAGCAGGTCAAGCTGGGCACTCTAAGGAGACTGCCGATGATAAATCGGAGGAAGGTGGGGATGACGTCAAATCATCATGCCCCTTATGTCTTGGGCTACACACGTGCTACAATGGTCGGTACAAAGGGCAGCGAAGGAGTGATCTGGAGCGAATCCCAATAAACCGATCCCAGTTCGGATTGTAGGCTGCAACTC…
a8906f1a8497c36feba4ed153fa5eb40	25	3	D__Bacteria; P_Chloroflexi; C_Anaerolineae; O_RBG-13-54-9; F_uncultured eubacterium WCHB1-50; G_uncultured eubacterium WCHB1-50; G__uncultured eubacterium WCHB1-50	GGACCCGCACAAGCAGCGGAGCGTGTGGTTTAATTCGATGCTACACGAAGAACCTTACCCAGGTTTGACATGCAGGTGGTAGTGAAGCGAAAGCGGAACGACCCGCAAGGGAGCCTGCACAGGTGTTGCATGGCTGTCGTCAGCTCGTGTCGTGAGATGTTGGTTTAAGTACCCTAACGAGCGCAACCCTCGTTGCCAGTTACAAGTGTCTGGCGATACTGCCGGCCGCAAGCCGGAGGAAGGCGGGGATGACGTCAAGTCAGCATGGCCTTTATATCTGGGGCTACACACACGCTACAATGGATCGCAACAATGGGTAGCCAAACCGCGAGGCGGAGCCAATCCCATAAAACGGTCCTCAGTTCAGATTGCAGGCTGCAACCCGCCTGCATGAAGTCG…
1c9b6871614a02c34d42413946688a7c	25	0	D__Bacteria; P_Firmicutes; C_Clostridia; O_Clostridiales; F_Lachnospiraceae; G_Tyzzerella; G__uncultured Clostridium sp.	GGGCCCGCACAAGCGGTGGAGCATGTGGTTTAATTCGAAGCAACGCGAAGAACCTTACCAAGGCTTGACATCCCAATGACCGGTGTAGAGATACACCTTCTCTTCGGAGCATTGGTGACAGGTGGTGCATGGTTGTCGTCAGCTCGTGTCGTGAGATGTTGGGTTAAGTCCCGCAACGAGCGCAACCCCTATCTTCAGTAGCCATCATTAAGTTGGGCACTCTGGAGAGACTGCCGTGGATAACACGGAGGAAGGTGGGGATGACGTCAAATCATCATGCCCCTTATGTCTTGGGCTACACACGTGCTACAATGGTTGGTACAAAGAGACGCAAGACGGCGACGTTAAGCAAATCTCAAAAAACCAATCCCAGTTCGGATTGTAGGCTGCAACTCGCCT…
79775ee2d1b19062e0098116d167d6e7	25	0	D__Bacteria; P_Caldiserica; C_Caldisericia; O_Caldisericales; F_Caldisericaceae; G_Caldisericum; G__uncultured eubacterium WCHB1-03	GGGCCCGCACAAGCAGCGAGGTATGTGGTTTAATTCGACGCTACGCGAAGAACCTTACCTGGGCTTGACATGCTTGAGAAAGAGCCAAGAAACTGGCTCCCCCATGACCGCAAGGTCATGGCTCATCCACAGGTGCTGCATGGTTGTCGTCAGCTCGTGTCGTGAGATGTAAGGTTAAGTCCTTGAACGAGCGCAACCCCTTTTGCTAGTTGCTAACCAGTAATGGCGCACCCTAGCGATACTGCCAGCTAAAAGTTGGAGGAAGGAGGGGATGACGTCAAATCCTCATGGCCTTTATGTCCAGGGCTACACACATGCGACAATGGTCGGTACAACGGGTCGCAACACCGCGAGGTGAAGCCAATCTCTAAAAACCGACCTCAGTTCAGATTGCAGGCT…
85e878d486e96e10913a7a44fbd5696d	22	25	D__Bacteria; P_Chloroflexi; C_Anaerolineae; O_Anaerolineales; F_Anaerolineaceae; G_Leptolinea; G__uncultured bacterium	GGGCCCGCACAAGCAGCGGAGCGTGTGGTTTAATTCGATGTTACACGAAGAACCTTACCAGGGTTTGACATGCAGGTGGTAGGGATCCGAAAGGTGACCGACCCTTCGGGGAGCCTGCACAGGTGCTGCATGGCTGTCGTCAGCTCGTGTCGTGAGATGTTCGGTTAAGTCCGCTAACGAGCGCAACCCTCGCCGTGTGTTACATGTGTCACACGGGACCGCCGGTCTTAAGCCGGAGGAAGGTGGGGATGACGTCAAGTCAGCATGGCCTTTATGTCCTGGGCTACACACACGCTACAATGGCCAGCACAATGGGTAGCTAAGCCGCGAGGTGGAGCCAATCCTCAAAGCTGGTCTCAGTTCAGATTGTAGGCTGCAACCCGCCTGCATGAAGATGGA…
55257f795d43c7f32019daaf39dc0e73	21	40	D__Bacteria; P_Bacteroidetes; C_Bacteroidia; O_Bacteroidales; F_Dysgonomonadaceae; G_Proteiniphilum	GGGCCCGCACAAGCGGAGGAACATGTGGTTTAATTCGATGATACGCGAGGAACCTTACCCGGGCTTGAAATGCATCTGACAGGGGCGGAGACGCCCTCTTCCTTCGGGACAGATGTGTAGGTGCTGCATGGTTGTCGTCAGCTCGTGCCGTGAGGTGTCGGCTTAAGTGCCATAACGAGCGCAACCCTCATCATTAGTTACCATCAGGTCAAGCTGGGGACTCTAATGAGACTGCCATCGTAAGATGCGAGGAAGGTGGGGATGACGTCAAATCAGCACGGCCCTTACGTCCGGGGCGACACACGTGTTACAATGGGTGGTACAAAGGGCAGCTACATGGCGACATGATGCTAATCTCCAAAACCACTCTCAGTTCGGATCGGAGTCTGCAACTCGACT…
2eea4270b2ba4f7cb252d0b8196d1289	21	11	D__Bacteria; P_Acidobacteria; C_Acidobacteriia; O_Solibacterales; F_Solibacteraceae (Subgroup 3); G_Bryobacter	GGGCCCGCACAAGCGGTGGAGCATGTGGTTCAATTCGACGCAACGCGAAGAACCTTACCTGGGCTCGAACGGCTTCTCAACGGTCGGTGAAAGCCGGCTATCCCGCAAGGGAGTGGAGTCGAGGTGCTGCATGGCTGTCGTCAGCTCGTGTCGTGAGATGTTGGGTTAAGTCCCGCAACGAGCGCAACCCTTGTCCTGTGTTGCTAACCGAAAGGTGCACTCGCAGGAGACCGCCAGCGATAAGTTGGAGGAAGGTGGGGATGACGTCAAGTCATCATGGCCTTTATGTCCAGGGCTACACACGTGCTACAATGGACGGTACAAAGCGCCGCAAACCCGTGAGGGGGAGCAAATCGCAAAAAACCGTTCTCAGTTCGGATTGCAGGCTGCAACTCGCCT…
0940bb6833a58b38258812adb69e164f	20	13	D__Bacteria; P_Firmicutes; C_Clostridia; O_Clostridiales; F_Ruminococcaceae	GGGCCCGCACAAGCAGTGGAGTATGTGGTTTAATTCGAAGCAACGCGAAGAACCTTACCAGGATTTGACATCCAACTAACGAGGCAGAGATGCGTTAGGTGCCCTTCGGGGAAAGTTGAGACAGGTGGTGCATGGTTGTCGTCAGCTCGTGTCGTGAGATGTTGGGTTAAGTCCCGCAACGAGCGCAACCCTTATTGCTAGTTGCTACGCAAGAGCACTCTAGCGAGACTGCCGTTGACAAAACGGAGGAAGGCGGGGACGACGTCAAATCATCATGCCCCTTATGTCCTGGGCTACACACGTACTACAATGGCGGTTAACAAAGGGAGGCAAGACAGCGATGTGGAGCGAATCCCAAAAAACCGTCTCAGTTCGGATCGCAGGCTGCAACCCGCCTGC…
9935c86ee8f2480d3d6e75cbaf2eebc2	19	148	D__Bacteria; P_Firmicutes; C_Negativicutes; O_Selenomonadales; F_Veillonellaceae; G_uncultured	GGGCCCGCACAAGCGGTGGAGTATGTGGTTTAATTCGACGCAACGCGAAGAACCTTACCAGGACTTGACATCGATTGAAACATGTAGAGATACATGCCTTCCCCTTTGGGGAACAAGAAGACAGGTGGTGCATGGCTGTCGTCAGCTCGTGTCGTGAGATGTTGGGTTAAGTCCCGCAACGAGCGCAACCCTTATCCTATGTTGCCAGCGAGTAAGGTCGGGAACTCATGGGAGACTGCCGCAGACAATGCGGAGGAAGGCGGGGATGACGTCAAGTCATCATGCCCCTTATGTCCTGGGCTACACACGTACTACAATGGGCTTAAATAGAGGGAAGCGAAGCCGCGAGGTGGAGCGAACCCCAGAAACAAGCTCTCAGTTCGGATTGCAGGCTGCAAC…
bffbf283bde17e134b2556315ef99d32	17	0	D__Bacteria; P_Firmicutes; C_Clostridia; O_Clostridiales; F_Ruminococcaceae; G_Oscillibacter	GGGCCCGCACAAGCGGTGGATTATGTGGTTTAATTCGAAGCAACGCGAAGAACCTTACCAGGACTTGACATCCTACTAACGAGGTAGAGATACGTCAGGTGCCCTTCGGGGAAAGTAGAGACAGGTGGTGCATGGTTGTCGTCAGCTCGTGTCGTGAGATGTTGGGTTAAGTCCCGCAACGAGCGCAACCCCTATTGTTAGTTGCTACGCAAGAGCACTCTAGCGAGACTGCCGTTGACAAAACGGAGGAAGGTGGGGACGACGTCAAATCATCATGCCCCTTATGTCCTGGGCTACACACGTAATACAATGGCGGTCAACAGAGGGATGCAAAGCCGTGAGGTGGAGCGAACCCCTAAAAGCCGTCTCAGTTCGGATCGCAGGCTGCAACTCGCCTGC…
4da3d490206a43633dee832aa996e46d	14	3	D__Bacteria; P_Firmicutes; C_Clostridia; O_Clostridiales; F_Family XIII; G_Anaerovorax	GGACCCGCACAAGCAGCGGAGCATGTGGTTTAATTCGAAGCAACGCGAAGAACCTTACCAGGGCTTGACATCCCTCTGACCGGGTGGTAACGCACCCTTCCCTTCGGGGCAGAGGAGACAGGTGGTGCATGGTTGTCGTCAGCTCGTGTCGTGAGATGTTGGGTTAAGTCCCGCAACGAGCGCAACCCTTGTCATTAGTTGCCAGCAGTTCGGCTGGGCACTCTAGTGAGACTGCCGGGGATAACTCGGAGGAAGGTGGGGATGACGTCAAATCATCATGCCCCTTATGTTCTGGGCTACACACGTGCTACAATGGCTGGTACAGAGAGAAGCAAGACCGCGAGGTGGAGCAAATCTCCAAAACCAGTCCCAGTTCGGATTGCAGGCTGCAACTCGCCT…
2274a41bfeefefc4cc00ee85c2189987	14	0	D__Bacteria; P_Firmicutes; C_Clostridia; O_Clostridiales; F_Clostridiaceae 1; G_Clostridium sensu stricto 13	GGGCCCGCACAAGCAGCGGAGCATGTGGTTTAATTCGAAGCAACGCGAAGAACCTTACCTAGACTTGACATCTCCTGAATTACCCTTAACCGGGGAAGCCCTTCGGGGCAGGAAGACAGGTGGTGCATGGTTGTCGTCAGCTCGTGTCGTGAGATGTTGGGTTAAGTCCCGCAACGAGCGCAACCCTTATCATTAGTTGCTACCATTAAGTTGAGCACTCTAGTGAGACTGCCACGGTTAACGTGGAGGAAGGTGGGGATGACGTCAAATCATCATGCCCCTTATGTCTAGGGCTACACACGTGCTACAATGGTGAATACAAATAGATGCAATACCGCGAGGTGGAGCCAAACTATAAAATTCATCCCAGTTCGGATTGTAGTCTGAAACTCGACTACA…
5bec442ebc1112e999263272ef53ad35	12	16	D__Bacteria; P_Firmicutes; C_Clostridia; O_Clostridiales; F_Peptococcaceae; G_uncultured	GGACCCGCACAAGCGGTGGAGCATGTGGTTTAATTCGACGCAACGCGAAGAACCTTACCAGGGCTTGACATCCCGCGCCAGGCTTGGAAACAAGCTGTTCCGGCCTTCGGGCCGGACGCGGAGACAGGTGGTGCATGGTTGTCGTCAGCTCGTGTCGTGAGATGTTGGGTTAAGTCCCGCAACGAGCGCAACCCCTACTTTTAGTTGCCATCATTAAGTTGGGCACTCTAAAGGAACTGCCGGTGACAAACCGGAGGAAGGTGGGGATGACGTCAAATCATCATGCCCTTTATGTCCTGGGCTACACACGTGCTACAATGGTCGGTACAAAGGGTTGCAAAGCCGCGAGGTGGAGCCAATCCCAAAAAGCCGGTCTCAGTTCGGATTGCAGGCTGCAAC…
d037e1801b1a5341bab1fd5478571a46	9	1201	D__Bacteria; P_Firmicutes; C_Clostridia; O_Clostridiales; F_Clostridiaceae 1; G_Clostridium sensu stricto 7	GGACCCGCACAAGCAGCGGAGCATGTGGTTTAATTCGAAGCAACGCGAAGAACCTTACCTAGACTTGACATCTCCTGAATTACTCGTAACAGAGGAAGCCCTTCGGGGCAGGAAGACAGGTGGTGCATGGTTGTCGTCAGCTCGTGTCGTGAGATGTTGGGTTAAGTCCCGCAACGAGCGCAACCCTTATCGTTAGTTGCTACCATTAAGTTGAGCACTCTAGCGAGACTGCCTGGGTTAACCAGGAGGAAGGTGGGGATGACGTCAAATCATCATGCCCCTTATGTCTAGGGCTACACACGTGCTACAATGGCCGGTACAACGAGAAGCAAACCCGTGAGGGGGAGCCAAACTAAAAAACCGGTCCCAGTTCGGATTGTAGGCTGAAACTCGCCTACA…
b7eb366be9ee3392f4769531c2ac4732	8	54	D__Bacteria; P_Bacteroidetes; C_Bacteroidia; O_Bacteroidales; F_Prolixibacteraceae; G_WCHB1-32; G__uncultured Prolixibacter sp.	GGGCCCGCACAAGCGGAGGAACATGTGGTTTAATTCGATGATACGCGAGGAACCTTACCTGGGCTTAAATGGGGAACGACAGCTGCCGAAAGGTGGCCTTCTTCGGACGTTCTTCAAGGTGCTGCATGGTTGTCGTCAGCTCGTGCCGTGAGGTGTCGGGTTAAGTCCCATAACGAGCGCAACCCTTATCGTTAGTTGCCAGCGGGTCAAGCCGGGGACTCTAGCGAGACTGCCACCGTAAGGTGTGAGGAAGGTGGGGATGACGTCAAATCAGCACGGCCCTTATGTCCAGGGCTACACACGTGTTACAATGGCCAGTACAAAGGGCAGCTACCTGGTGACAGGATGCTAATCTCTAAAGCTGGTCTCAGTTCGGATCGAAGTCTGCAACCCGACTTC…
4f4a1ff25a2f6328dd80d4fd2df91745	7	22	D__Archaea; P_Euryarchaeota; C_Methanomicrobia; O_Methanosarcinales; F_Methanosaetaceae; G_Methanosaeta	GGGAGCACCACAACGGGTGGAGCTTGCGGTTTAATTGGATTCAACGCCGGAAATCTTACCGGGACCGACAGCAATATGAAGGCCAGGCTGAAGACTTTGCCGGATTAGCTGAGAGGTGGTGCATGGCCGTCGTCAGTTCGTACTGTGAAGCATCCTGTTAAGTCAGGCAACGAGCGAGACCCACGCCCACAGTTGCCAGCGTACTCTCTGGAGTGACGGGTACACTGTGGGGACCGCCGCTGCTAAAGCGGAGGAAGGAATGGGCAACGGTAGGTCAGTATGCCCCGAATATCCCGGGCTACACGCGAGCTACAATGGTTGGTACAATGGGTATCTACCCCGAAAGGGGACGGGAATCTCCTAAAACCAATCTTAGTTCGGATTGAGGGCTGCAACTCG…
a7d1443bf35e039c8ab361e57ba4820a	6	210	D__Bacteria; P_Firmicutes; C_Clostridia; O_Clostridiales; F_Christensenellaceae; G_Christensenellaceae R-7 group	GGGCCCGCACAAGCAGCGGAGCATGTGGTTTAATTCGAAGCAACGCGAAGAACCTTACCAAGGCTTGACATCCACTTAAACGCATGGAAACATGCGGTCTCTTCGGAGGAAGTGAGACAGGTGGTGCATGGTTGTCGTCAGCTCGTGTCGTGAGATGTTGGGTTAAGTCCCGCAACGAGCGCAACCCCTATTGCCAGTTACCAGCGGGTTATGCCGGGGACTCTGGTGAGACTGCCGGGGACAACTCGGAGGAAGGTGGGGATGACGTCAAATCATCATGCCCCTTATGTCTTGGGCTACACACGTGCTACAATGGCTGAAACAAAGGGAAGCGACAACGTAAGTTGAAGCGGATCTCATAAAAACAGTCCCAGTTCGGATTGTGGGCTGCAACCCGCC…
ee2b38c55d9c6663f06503b5c402f2bd	5	10	D__Bacteria; P_Firmicutes; C_Clostridia; O_Clostridiales; F_Clostridiaceae 1; G_Proteiniclasticum	GGGCCCGCACAAGCAGCGGAGCATGTGGTTTAATTCGAGGCAACGCGAAGAACCTTACCTAGACTTGACATCTCCTGAATTACCCTTAATCGGGGAAGCCCTTCGGGGCAGGAAGACAGGTGGTGCATGGTTGTCGTCAGCTCGTGTCGTGAGATGTTGGGTTAAGTCCCGCAACGAGCGCAACCCTTATTGTCAGTTGCTACCATTTAGTTGAGCACTCTGGCGAGACTGCCCGGGTTAACCGGGAGGAAGGTGGGGATGACGTCAAATCATCATGCCCCTTACGTCTAGGGCTACACACGTGCTACAATGGCAGGTACAAAGAGAAGCGATCCCGCGAGGAGGAGCAAATCTCATAAAACCTGCCCCAGTTCAGATTGCAGGCTGAAACTCGCCTGC…
37df777f516f3ff4a22ddbbe6537dc48	5	0	D__Bacteria; P_Firmicutes; C_Clostridia; O_Clostridiales; F_Christensenellaceae; G_uncultured; G__uncultured bacterium	GGACCCGCACAAGCAGCGGAGCATGTGGTTTAATTCGAAGCAACGCGAAGAACCTTACCAAGGCTTGACATCCCTTGACCGCTATGGAAACATAGCTTCCCTTCGGGGCAAGGAGACAGGTGGTGCATGGTTGTCGTCAGCTCGTGTCGTGAGATGTTGGGTTAAGTCCCGCAACGAGCGCAACCCTTGTCATTAGTTGCCAGCACGTAATGGTGGGAACTCTAATGAGACTGCCGGGGATAACTCGGAGGAAGGTGGGGACGACGTCAAATCATCATGCCCCTTATGTCTTGGGCTACACACGTGCTACAATGGCCGGTACAAAGGGCTGCAAACCCGTAAGGGGGAGCGAATCCCATAAAGCCGGTCTCAGTTCGGATCGTGGGCTGCAACCCGCCC…
4765a7db5089be3f6791fcd489a04b9a	5	0	D__Archaea; P_Euryarchaeota; C_Methanomicrobia; O_Methanosarcinales; F_Methanosarcinaceae; G_Methanosarcina	GGGAGCACAACAACGGGTGGAGCCTGCGGTTTAATTGGACTCAACGCCGGACAACTCACCGGGGACGACAGCAAAATGTAGGCCAGGCTGAAGACCTTGCCTGAATCGCTGAGAGGAGGTGCATGGCCGTCGCCAGTTCGTACTGTGAAGCATCCTGTTAAGTCAGGCAACGAGCGAGACCCGTGCCCACTGTTACCAGCATGTCCTCCGGGATGATGGGTACACTGTGGGGACCGCCGGTGTTAAATCGGAGGAAGGTGCGGGCTACGGTAGGTCAGTATGCCCCGAATTTCCCGGGCTACACGCGGGCTACAATGAATGGGACAATGGGCCCCTCCCCTGAAAAGGGCTGGTAATCTCACAAACCCATTCTTAGTTCGGATCGAGGGCTGTAACTCG…
22735a2ff4678ac30b02b079afc1aa81	4	0	D__Bacteria; P_Chloroflexi; C_Anaerolineae; O_Anaerolineales; F_Anaerolineaceae; G_uncultured; G__uncultured eubacterium WCHB1-31	GTCCCCGCACAAGCAGCGGAGCGTGTGGTTTAATTCGTTGCTACACGAAGAACCTTACCTGGGTTTGACATAGCAGTGGTAGGGAAGCGAAAGCGGACCGACCCTTCGGGGAGCTGTTACAGGTGTTGCATGGCTGTCGTCAGCTCGTGTCGTGAGATGTTCGGTTAAGTCCGCTAACGAGCGCAACCCGCGTGGTGTGTTACAAGTGTCACACCATACTGCCGATATTAAGTCGGAGGAAGGTGCGGATGACGTCAAGTCAGCATGACCTTTATATCCAGGGCTACACACACGCTACAATGGTAGGTACAACAGGTTGCCAAGCCGCGAGGCGGAGCCAATCCTCTAAAGCCTACCTCAGTTCAGATTGCAGGCTGCAACTCGCCTGCATGAAGTTGG…
1e497dea50b6b261d525a4456a980938	4	0	D__Bacteria; P_Proteobacteria; C_Gammaproteobacteria; O_Betaproteobacteriales; F_Burkholderiaceae; G_Ralstonia	GGACCCGCACAAGCGGTGGATGATGTGGATTAATTCGATGCAACGCGAAAAACCTTACCTACCCTTGACATGCCACTAACGAAGCAGAGATGCATTAGGTGCTCGAAAGAGAAAGTGGACACAGGTGCTGCATGGCTGTCGTCAGCTCGTGTCGTGAGATGTTGGGTTAAGTCCCGCAACGAGCGCAACCCTTGTCTCTAGTTGCTACGAAAGGGCACTCTAGAGAGACTGCCGGTGACAAACCGGAGGAAGGTGGGGATGACGTCAAGTCCTCATGGCCCTTATGGGTAGGGCTTCACACGTCATACAATGGTGCATACAGAGGGTTGCCAAGCCGCGAGGTGGAGCTAATCCCAGAAAATGCATCGTAGTCCGGATCGTAGTCTGCAACTCGACTAC…
992ad06266e3beec306a78b878b4d8dc	4	0	D__Bacteria; P_Firmicutes; C_Clostridia; O_Clostridiales; F_Lachnospiraceae; G_Lachnoclostridium 5	GGACCCGCACAAGCGGTGGAGCATGTGGTTTAATTCGAAGCAACGCGAAGAACCTTACCAAGTCTTGACATCGGAATGACCGGGATGTAACGATCCCTTCCCTACGGGGCATTCCAGACAGGTGGTGCATGGTTGTCGTCAGCTCGTGTCGTGAGATGTTGGGTTAAGTCCCGCAACGAGCGCAACCCTTATCCTTAGTAGCCAGCAGGTCAAGCTGGGCACTCTGGGGAGACTGCCAGGGATAACCTGGAGGAAGGTGGGGATGACGTCAAATCATCATGCCCCTTATGATTTGGGCTACACACGTGCTACAATGGCGTAAACAAAGGGAAGCAAAGGAGCGATCTGGAGCAAACCCCAAAAATAACGTCTCAGTTCGGATTGTAGTCTGCAACTCGA…
05221e9c740a546769a9faf24b14ca44	4	0	D__Bacteria; P_Firmicutes; C_Clostridia; O_Clostridiales; F_Peptococcaceae; G_Dehalobacter	GGGCCCGCACAAGCGGTGGAGCATGTGGTTTAATTCGACGCAACGCGAAGAACCTTACCAGGTCTTGACATCCCCTGACAGCATCAGAGATGATGTGTTTGGTCTTCGGATCGACAGGGAGACAGGTGGTGCATGGTTGTCGTCAGCTCGTGTCGTGAGATGTTGGGTTAAGTCCCGCAACGAGCGCAACCCCTATATTTAGTTGCTAACAGGTAAAGCTGAGAACTCTAGATAGACTGCCGGTGACAAACCGGAGGAAGGTGGGGATGACGTCAAATCATCATGCCCCTTATGTCTTGGGCTACACACGTGCTACAATGGACGGTACAGACGGAAGCGAAGCCGCGAGGTGAAGCAAATCCGAGAAAGCCGTTCTCAGTTCGGATTGCAGGCTGCAAC…
25900555059209d3e8dfe517b51f2b8b	3	10	D__Bacteria; P_Firmicutes; C_Clostridia; O_Clostridiales; F_Gracilibacteraceae; G_Lutispora; G__Clostridium	GGGCCCGCACAAGCAGCGGAGCATGTGGTTTAATTCGAAGCAACGCGAAGAACCTTACCAGAACTTGACATCTCCTGCATAATCCGTAATGGGATGAAATCCTTCGGGACAGGAAGACAGGTGGTGCATGGTTGTCGTCAGCTCGTGTCGTGAGATGTTGGGTTAAGTCCCGCAACGAGCGCAACCCCTATACTTAGTTGCTAACATTTGGTTGAGCACTCTAAGTAGACTGCCGGAGACAATTCGGAGGAAGGTGGGGATGACGTCAAATCATCATGCCCCTTATGTTCTGGGCTACACACGTGCTACAATGGGTATAACAACGGGAAGCAAACCAGTGATGGCAAGCAAATCCCTAAAAAATACTCCCAGTTCAGATTGTTCTCTGCAACCCGAGAA…
efed0f857cf57d29f14783ee7221cce6	3	0	D__Bacteria; P_Firmicutes; C_Clostridia; O_Clostridiales; F_Ruminococcaceae; G_Acetanaerobacterium; G__uncultured bacterium	GGGCCCGCACAAGCAGTGGAGTATGTGGTTTAATTCGAAGCAACGCGAAGAACCTTACCAGGTCTTGACATCGGATGCATACCTAAGAGATTAGGGAAGTCCTTCGGGACATCCAGACAGGTGGTGCATGGTTGTCGTCAGCTCGTGTCGTGAGATGTTGGGTTAAGTCCCGCAACGAGCGCAACCCTTACGAATAGTTGCTACGCAAGAGCACTCTATTAGGACTGCCGTTGACAAAACGGAGGAAGGTGGGGATGACGTCAAATCATCATGCCCCTTATGACCTGGGCAACACACGTACTACAATGGCCGATAACAACGGGAAGCAATACAGCGATGTGGAGCCAATCCCCAAAATCGGTCTCAGTTCGGATTGCAGGCTGCAACTCGCCTGCATGA…
a283c59bcb54491f32421155cf789ce0	1	0	D__Bacteria; P_Firmicutes; C_Clostridia; O_Clostridiales; F_Gracilibacteraceae; G_Gracilibacter; G__uncultured bacterium	GGGCCCGCACAAGCAGCGGAGCATGTGGTTTAATTCGAAGCAACGCGAAGAACCTTACCAGAACTTGACATCGTCTGAATAATCCGTAATGGGAGAAGTCCTTCGGGACAGATAGACAGGTGGTGCATGGTTGTCGTCAGCTCGTGTCGTGAGATGTTGGGTTAAGTCCCGCAACGAGCGCAACCCTTATTGCTAGTTGCCATCATTAAGTTGGGGACTCTAGTGAGACTGCCGGAGACAATTCGGAGGAAGGTGGGGATGACGTCAAATCATCATGCCCCTTATGTTCTGGGCTACACACGTGCTACAATGGGTGTAACAACGGGAAGCAAGCTGGCAACAGCAAGCCAATCCCTAAAAAGCACCCTCAGTTCGGATTGTAGGCTGAAACCCGCCTAC…
d8b740ab00b7aa7bb32e8c5f73cd94f5	0	7402	D__Bacteria; P_Proteobacteria; C_Gammaproteobacteria; O_Pseudomonadales; F_Moraxellaceae; G_Acinetobacter	GGGCCCGCACAAGCGGTGGAGCATGTGGTTTAATTCGATGCAACGCGAAGAACCTTACCTGGTCTTGACATAGTAAGAACTTTCCAGAGATGGATTGGTGCCTTCGGGAACTTACATACAGGTGCTGCATGGCTGTCGTCAGCTCGTGTCGTGAGATGTTGGGTTAAGTCCCGCAACGAGCGCAACCCTTTTCCTTATTTGCCAGCACTTTGGGTGGGAACTTTAAGGATACTGCCAGTGACAAACTGGAGGAAGGCGGGGACGACGTCAAGTCATCATGGCCCTTACGACCAGGGCTACACACGTGCTACAATGGTCGGTACAAAGGGTTGCTACCTAGCGATAGGATGCTAATCTCAAAAAGCCGATCGTAGTCCGGATTGGAGTCTGCAACTCGAC…
c2f8aea12f6abc20c38b329b9ae17814	0	2383	D__Bacteria; P_Spirochaetes; C_Spirochaetia; O_Spirochaetales; F_Spirochaetaceae; G_uncultured; G__Spirochaetaceae bacterium SURF-1	GGGCCCGCACAAGCGGTGGAGCATGTGGTTTAATTCGATGGTACGCGAGGAACCTTACCTGGGTTTGACATACAGGGGGATGTGGCAGCGATGTCACAGACTGGAAACAGTACCCTGTACAGGTGCTGCATGGCTGTCGTCAGCTCGTGCCGTGAGGTGTTGGGTTAAGTCCCGCAACGAGCGCAACCCCTACTGCCAGTTACTAACAGGTAAAGCTGAGGACTCTGGCGGAACTGCCGGTGACAAACCGGAGGAAGGTGGGGATGACGTCAAGTCATCATGGCCCCTATGTCCAGGGCTACACACGTGCTACAATGGGCGATACAGAGTGACGCGAAGCCGCGAGGTGGAGCAAATCGCAGAAAATCGCTCTCAGTTCGGATTGGAGTCTGAAACCCG…
41afd9b2805262c791a4d78cabd56267	0	2365	D__Bacteria; P_Proteobacteria; C_Gammaproteobacteria; O_Pseudomonadales; F_Moraxellaceae; G_Acinetobacter	GGGCCCGCACAAGCGGTGGAGCATGTGGTTTAATTCGATGCAACGCGAAGAACCTTACCTGGTCTTGACATAGTAAGAACTTTCCAGAGATGGATTGGTGCCTTCGGGAGCTTACATACAGGTGCTGCATGGCTGTCGTCAGCTCGTGTCGTGAGATGTTGGGTTAAGTCCCGCAACGAGCGCAACCCTTTTCCTTATTTGCCAGCACTTTGGGTGGGAACTTTAAGGATACTGCCAGTGACAAACTGGAGGAAGGCGGGGACGACGTCAAGTCATCATGGCCCTTACGACCAGGGCTACACACGTGCTACAATGGTCGGTACAAAGGGTTGCTACCTAGCGATAGGATGCTAATCTCAAAAAGCCGATCGTAGTCCGGATTGGAGTCTGCAACTCGAC…
e642ae39cb86438d60cb5e0136ba557f	0	2130	D__Bacteria; P_Spirochaetes; C_Spirochaetia; O_Spirochaetales; F_Spirochaetaceae; G_uncultured; G__Spirochaetaceae bacterium SURF-1	GGGCCCGCACAAGCGGTGGAGCATGTGGTTTAATTCGATGGTACGCGAGGAACCTTACCTGGGTTTGACATACAGGGGGATGTGGCAGCGATGTCACAGACTGGAAACAGTACCCTGTACAGGTGCTGCATGGCTGTCGTCAGCTCGTGCCGTGAGGTGTTGGGTTAAGTCCCGCAACGAGCGCAACCCCTACTGCCAGTTACTAACAGGTAACGCTGAGGACTCTGGCGGAACTGCCGGTGACAAACCGGAGGAAGGTGGGGATGACGTCAAGTCATCATGGCCCCTATGTCCAGGGCTACACACGTGCTACAATGGGCGATACAGAGTGACGCGAAGCCGCGAGGTGGAGCAAATCGCAGAAAATCGCTCTCAGTTCGGATTGGAGTCTGAAACCCG…
f373e250f6f8139e9c75d83a1f08c221	0	786	D__Bacteria; P_Firmicutes; C_Clostridia; O_Clostridiales; F_Family XI; G_Sedimentibacter	GGACCCGCACAAGCAGCGGAGCATGTGGTTTAATTCGAAGCAACGCGAAGAACCTTACCAAGGCTTGACATCCCCTTGACCGGCACAGAGATGTGCCCTCTCCTTCGGGAGCAAGGGTGACAGGTGGTGCATGGTTGTCGTCAGCTCGTGTCGTGAGATGTTGGGTTAAGTCCCGCAACGAGCGCAACCCTTATCCTTAGTTGCCAGCAGGTAAAGCTGGGCACTCTAAGGAGACTGCCGATGATAAATCGGAGGAAGGTGGGGATGACGTCAAATCATCATGCCCCTTATGTCTTGGGCTACACACGTGCTACAATGGTCGGTACAAAGGGCAGCGAAGGAGTGATCTGGAGCGAATCCCAATAAACCGATCCCAGTTCGGATTGTAGGCTGCAACTC…
84f681a0f89010cc4a515e82831d2412	0	715	D__Bacteria; P_Firmicutes; C_Clostridia; O_Clostridiales; F_Syntrophomonadaceae; G_Syntrophomonas; G__uncultured bacterium	GGGCCCGCACAAGCGGTGGAGCATGTGGTTTAATTCGATGCAACGCGAAGAACCTTACCAGGTCTTGACATCCGTGGAACCTTGGTGAAAGCCAGGGGTGCCTTCGGGAGCCACGAGACAGGTGGTGCATGGTTGTCGTCAGCTCGTGTCGTGAGATGTTGGGTTAAGTCCCGCAACGAGCGCAACCCCTGCTATTAGTTGCTAACATTTAAGGTGAGCACTCTAATGGGACTGCCTGTGACAAGCAGGAGGAAGGTGGGGATGACGTCAAATCATCATGCCCTTTATGATCTGGGCTACACACGTGCTACAATGGATGGTACAGAGAGCAGCGAGACCGTGAGGTGGAGCGAATCTCAAAAAGCCATTCTCAGTTCGGATTGGAGTCTGCAACTCGAC…
42513a219fa267b2e2dbfa9964f69492	0	526	D__Bacteria; P_Synergistetes; C_Synergistia; O_Synergistales; F_Synergistaceae; G_uncultured	GGGCCCGCACAAGCGGTGGAGCACGTGGTTTAATTCGATGCAAACCGAAGAACCTTACCTGGGTTTGACATGCAGGTGTTAGTGAAGAGAGATCGGAACGACTCTGCAGTAATGCAGGGAGCCTGCACAGGTGCTGCATGGCTGTCGTCAGCTCGTGTCGTGAGATGTTGGGTTAAGTCCCGCAACGAGCGCAACCCCTATTGCCAGTTGCTAACAGGAGAGCTGAGCACTCTGGCGAGACTGCCGCCGACAAGGCGGAGGAAGGTGGGGATGACGTCAAGTCATCATGGCCTTTATGCCCAGGGCTACACACGTGCTACAATGGCCGGCACAGACGGCAGCTTAGTGGCGACACTTGGCCAATCCTCTAAAGCCGGTCCCAGTTCGGATTGCAGTCTG…
05590522f3de9687dbb4181e90b195d7	0	118	D__Bacteria; P_Proteobacteria; C_Gammaproteobacteria; O_Betaproteobacteriales; F_Burkholderiaceae; G_Burkholderia-Caballeronia-Paraburkholderia	GGACCCGCACAAGCGGTGGATGATGTGGATTAATTCGATGCAACGCGAAAAACCTTACCTACCCTTGACATGTATGGAATCCTGCTGAGAGGTGGGAGTGCCCGAAAGGGAGCCATAACACAGGTGCTGCATGGCTGTCGTCAGCTCGTGTCGTGAGATGTTGGGTTAAGTCCCGCAACGAGCGCAACCCTTGTCCCTAGTTGCTACGCAAGAGCACTCTAGGGAGACTGCCGGTGACAAACCGGAGGAAGGTGGGGATGACGTCAAGTCCTCATGGCCCTTATGGGTAGGGCTTCACACGTCATACAATGGTCGGAACAGAGGGTCGCCAACCCGCGAGGGGGAGCCAATCCCAGAAAACCGATCGTAGTCCGGATCGCACTCTGCAACTCGAGTGCG…
3cfc4bb113c4dbc4b3361162398452bc	0	86	D__Bacteria; P_Firmicutes; C_Clostridia; O_Clostridiales; F_Lachnospiraceae; G_Tyzzerella	GGGCCCGCACAAGCGGTGGAGCATGTGGTTTAATTCGAAGCAACGCGAAGAACCTTACCAAGGCTTGACATCCCTCTGACCGGTGTAGAGATACACCTTCTCTTCGGAGCAGAGGTGACAGGTGGTGCATGGTTGTCGTCAGCTCGTGTCGTGAGATGTTGGGTTAAGTCCCGCAACGAGCGCAACCCCTATTCTTAGTAGCCATCATTCAGTTGGGCACTCTAGGGAGACTGCCGTGGATAACACGGAGGAAGGTGGGGATGACGTCAAATCATCATGCCCCTTATGTCTTGGGCTACACACGTGCTACAATGGCTGGTAACAAAGTGACGCAAAACGGCGACGTCGAGCAAATCACAAAAACCCAGTCCCAGTTCGGATTGTAGTCTGCAACTCGAC…
447cbbfadb5ce7d1b3495cc5a047aa32	0	75	D__Bacteria; P_Firmicutes; C_Clostridia; O_Clostridiales; F_Clostridiaceae 1; G_Clostridium sensu stricto 7	GGACCCGCACAAGCAGCGGAGCATGTGGTTTAATTCGAAGCAACGCGAAGAACCTTACCTAGACTTGACATCTCCTGAATTACTCGTAATAGAGGAAGCCCTTCGGGGCAGGAAGACAGGTGGTGCATGGTTGTCGTCAGCTCGTGTCGTGAGATGTTGGGTTAAGTCCCGCAACGAGCGCAACCCTTATCGTTAGTTGCTACCATTAAGTTGAGCACTCTAGCGAGACTGCCTGGGTTAACCAGGAGGAAGGTGGGGATGACGTCAAATCATCATGCCCCTTATGTCTAGGGCTACACACGTGCTACAATGGCCGGTACAACGAGAAGCAAACCCGTGAGGGGGAGCCAAACTAAAAAACCGGTCCCAGTTCGGATTGTAGGCTGAAACTCGCCTACA…
b18b953badecc9850f4b201e0b49155b	0	39	D__Bacteria; P_Firmicutes; C_Clostridia; O_Clostridiales; F_Clostridiaceae 1; G_Clostridium sensu stricto 12	GGACCCGCACAAGCAGCGGAGCATGTGGTTTAATTCGAAGCAACGCGAAGAACCTTACCTGGACTTGACATCCCCTGAATAACTCGTAATGGAGGAAGCCCTACGGGGCAGGGAGACAGGTGGTGCATGGTTGTCGTCAGCTCGTGTCGTGAGATGTTAGGTTAAGTCCTGCAACGAGCGCAACCCCTGTCGTTAGTTGCCAGCACGTAAAGGTGGGCACCCTAACGAGACTGCCGCGGTTAACGTGGAGGAAGGTGGGGATGACGTCAAATCATCATGCCCCTTATGTCCAGGGCAACACACGTGCTACAATGGGCAGAACAGAGAGAAGCAATACCGCGAGGAGGAGCAAATCTCAAAAACTGCCCCCAGTTCGGATTGCAGGCTGAAACCCGCCTG…
dcbc759162ae2ddd82d0c9589655b74f	0	33	D__Bacteria; P_Bacteroidetes; C_Bacteroidia; O_Bacteroidales; F_Dysgonomonadaceae; G_Proteiniphilum	GGGCCCGCACAAGCGGAGGAACATGTGGTTTAATTCGATGATACGCGAGGAACCTTACCCGGGCTTGAAATGCATCTGACAGGGGCGGAGACGCCCTCTTCCTTCGGGACAGATGTGTAGGTGCTGCATGGTTGTCGTCAGCTCGTGCCGTGAGGTGTCGGCTTAAGTGCCATAACGAGCGCAACCCTCATCATTAGTTACCATCAGGTCAAGCTGGGGACTCTAATGAGACTGCCATCGTAAGATGCGAGGAAGGTGGGGATGACGTCAAATCAGCACGGCCCTTACGTCCGGGGCGACACACGTGTTACAATGGGTGGTACAAAGAGCAGCTACATGGCGACATGATGCTAATCTCCAAAACCACTCTCAGTTCGGATCGGAGTCTGCAACTCGACT…
f082560eba5f9d5db0210399a0f7d0d3	0	28	D__Bacteria; P_Actinobacteria; C_Actinobacteria; O_Propionibacteriales; F_Propionibacteriaceae	GGGCCCGCACAAGCGGCGGAGCATGCGGATTAATTCGATGCAACGCGAAGAACCTTACCTGGGTTTGACATATGCCGGAAACATCTGGAGACAGGTGCCCCGCAAGGTCGGTATACAGGTGGTGCATGGCTGTCGTCAGCTCGTGTCGTGAGATGTTGGGTTAAGTCCCGCAACGAGCGCAACCCTCGTTCTATGTTGCCAGCGGTTCGGCCGGGAACTCATAGAAGACTGCCGGGGTCAACTCGGAGGAAGGTGGGGATGACGTCAAGTCATCATGCCCCTTATGTCCAGGGCTTCACGCATGCTACAATGGCTGGTACAAAGGGCTGCAATATCGCAAGATGGAGCGAATCCCATAAAGCCAGTCTCAGTTCGGATTGGGGTCTGCAACTCGACCCC…
fce434fbd871a6d96442c00f79eb0ef2	0	22	D__Bacteria; P_Firmicutes; C_Clostridia; O_Clostridiales; F_Peptococcaceae; G_Dehalobacter	AAAAGGAAAGGAAGGGGAGGGGGAAAGAACAAGCGGTGGAGCATGTGGTTTAATTCGACGCAACGCGAAGAACCTTACCAAGGCTTGACATCCAACTAATCCCGTAGAGATATGGGAGTGCCCTTCGGGGAAAGTTGAGACAGGTGGTGCATGGTTGTCGTCAGCTCGTGTCGTGAGATGTTGGGTTAAGTCCCGCAACGAGCGCAACCCCTATATTTAGTTGCTAACAGGTAAAGCTGAGAACTCTAGATAGACTGCCGGTGACAAACCGGAGGAAGGTGGGGATGACGTCAAATCATCATGCCCCTTATGTCTTGGGCTACACACGTGCTACAATGGACGGTACAGACGGAAGCGAAGCCGCGAGGTGAAGCAAATCCGAGAAAGCCGTTCTCAGTT…
9e702734917ae3006d99b43136b07102	0	19	D__Bacteria; P_Proteobacteria; C_Gammaproteobacteria; O_Betaproteobacteriales; F_Burkholderiaceae; G_Massilia	GGACCCGCACAAGCGGTGGATGATGTGGATTAATTCGATGCAACGCGAAAAACCTTACCTACCCTTGACATGGAAGGAATCCTGGAGAGATCTGGGAGTGCCCGAAAGGGAACCTTCACACAGGTGCTGCATGGCTGTCGTCAGCTCGTGTCGTGAGATGTTGGGTTAAGTCCCGCAACGAGCGCAACCCTTGTCATTAGTTGCTACGCAAGAGCACTCTAATGAGACTGCCGGTGACAAACCGGAGGAAGGTGGGGATGACGTCAAGTCCTCATGGCCCTTATGGGTAGGGCTTCACACGTCATACAATGGTACATACAGAGGGCCGCCAACCCGCGAGGGGGAGCTAATCCCAGAAAGTGTATCGTAGTCCGGATTGTAGTCTGCAACTCGACTACA…
e6702ef07b41f15c7bec1c960d5a8f07	0	18	D__Bacteria; P_Chloroflexi; C_Anaerolineae; O_Anaerolineales; F_Anaerolineaceae; G_Flexilinea; G__uncultured eubacterium WCHB1-63	GGGCCCGCACAAGCAGCGGAGCGTGTGGTTTAATTCGATGATACACGAAGAACCTTACCAGGGTTTGACATACAAGTGGTAGAGAAGGGAAACCGGATCGACCCTTCGGGGAGCTTGAACAGGTGCTGCATGGCTGTCGTCAGCTCGTGTCGTGAGATGTTCGGTTAAGTCCGCTAACGAGCGCAACCCTTGTTGTGTGTTACACGTATCACGCAAGACCGCCGGTAGAAAGCCGGAGGAAGGTGGGGATGATGTCAAGTCAGCATGGCCTTTATATCCTGGGCTACACACACGCTACAATGGTCGGTACAATGGGTCGCTAAGCCGCGAGGCGGAGCCAATCCTAAAAAGCCGGCCCCAGTTCAGATTGCAGGCTGCAACTCGCCTGCATGAAGATGG…
b61e2ad71b22854b6dda74cea887fda7	0	13	D__Bacteria; P_Firmicutes; C_Negativicutes; O_Selenomonadales; F_Veillonellaceae; G_Pelosinus	GGGCCCGCACAAGCGGTGGAGTATGTGGTTTAATTCGACGCAACGCGAAGAACCTTACCAGGACTTGACATCGCCTGACGACCCTAGAGATAGGGAGTTCTCCTTCGGGAGACAGGTAGACAGGTGGTGCATGGCTGTCGTCAGCTCGTGTCGTGAGATGTTGGGTTAAGTCCCGCAACGAGCGCAACCCTTATCCTATGTTGCCAGCACGTAAAGGTGGGAACTCATGGGAGACTGCCGCAGACAATGCGGAGGAAGGCGGGGATGACGTCAAGTCATCATGCCCCTTATGTCCTGGGCTACACACGTACTACAATGGACCTAAACAGAGGGATGCAAGACCGCGAGGTGGAGCAAACCCCACAAACAGGTTCTCAGTTCGGATCGGAGGCTGCAACT…
bbe6717ae441100b3d0bbb172ba5003f	0	11	D__Bacteria; P_Firmicutes; C_Clostridia; O_Clostridiales	GGGCCCGCACAAGCAGCGGAGCATGTGGTTTAATTCGAAGCAACGCGAAGAACCTTACCAAGACTTGACATCCCCTGACAACTGTCGAAAGGCAGCGTCCCTTCGGGGCAGGGAGACAGGTGGTGCATGGTTGTCGTCAGCTCGTGTCGTGAGATGTTGGGTTAAGTCCCGCAACGAGCGCAACCCTTATCCTTAGTTACCAGCACATTATGGTGGGGACTCTAGGGAGACCGCCGGGGACGACTCGGAGGAAGGTGGGGACGACGTCAAATCATCATGCCCCTTATGTCTTGGGCTACACACGTGCTACAATGGCCGCAACAGAGGGAAGCGAGAGCGCAAGCTGGAGCAAAACCCTAAAAAGCGGTCCCAGTTCGGATTGTGGGCTGCAACCCGCCC…
f620ce62a5103e58e570c32e4fc6ee71	0	9	D__Bacteria; P_Firmicutes; C_Clostridia; O_Clostridiales; F_Ruminococcaceae	GGGCCCGCACAAGCAGTGGAGTATGTGGTTTAATTCGAAGCAACGCGAAGAACCTTACCAGGGCTTGACATCCCATGAACCTTCCAGAGATGGAGGGGTGCCCTTCGGGGAGCATGGAGACAGGTGGTGCATGGTTGTCGTCAGCTCGTGTCGTGAGATGTTGGGTTAAGTCCCGCAACGAGCGCAACCCTTATGGTTAGTTGCTACGCAAGAGCACTCTAGCCAGACTGCCGTTGACAAAACGGAGGAAGGTGGGGACGACGTCAAATCATCATGCCCTTTATGTCCTGGGCAACACACGTACTACAATGGCGATTAACAGAGGGAAGCAATACAGCGATGTGGAGCGAATCCCTAAAAGTCGTCTCAGTTCGGATCGCAGGCTGCAACCCGCCTGCG…
3cda1f46a5a40c90b38018aeff31a41d	0	8	D__Bacteria; P_Firmicutes; C_Clostridia; O_Clostridiales; F_Ruminococcaceae; G_Hydrogenoanaerobacterium; G__uncultured bacterium	GGGCCCGCACAAGCAGTGGATTATGTGGTTTAATTCGAAGCAACGCGAAGAACCTTACCAGGTCTTGACATCGTGCGCATAGTATAGAGATATATGAAGCCCTTCGGGGCGCATAGACAGGTGGTGCATGGTTGTCGTCAGCTCGTGTCGTGAGATGTTGGGTTAAGTCCCGCAACGAGCGCAACCCTTACGATTAGTTGCTACGCAAGAGCACTCTAATAGGACTGCCGTTGACAAAACGGAGGAAGGTGGGGATGACGTCAAATCATCATGCCCCTTATGACCTGGGCTACACACGTAATACAATGGCGTTTAACAGAGGGAAGCGAAGCCGCGAGGTGGAGCGAATCCTCAAAAGGCGTCTCAGTTCAGATTGTAGGCTGCAACTCGCCTGCATGA…
ab5bcdefcc5b8d9a6041e0987662bc78	0	8	D__Bacteria; P_Proteobacteria; C_Gammaproteobacteria; O_Pseudomonadales; F_Moraxellaceae; G_Acinetobacter	ACCCTTCCCTTCCTCTCCTTTTTCCCTCCCCCGCGGTGGAGCATGTGGTTTAATTCGATGCAACGCGAAGAACCTTACCTGGTCTTGACATAGTAAGAACTTTCCAGAGATGGATTGGTGCCTTCGGGAACTTACATACAGGTGCTGCATGGCTGTCGTCAGCTCGTGTCGTGAGATGTTGGGTTAAGTCCCGCAACGAGCGCAACCCTTTTCCTTATTTGCCAGCACTTTGGGTGGGAACTTTAAGGATACTGCCAGTGACAAACTGGAGGAAGGCGGGGACGACGTCAAGTCATCATGGCCCTTACGACCAGGGCTACACACGTGCTACAATGGTCGGTACAAAGGGTTGCTACCTAGCGATAGGATGCTAATCTCAAAAAGCCGATCGTAGTCCGG…
4e329c84d953387a1cd1d5ae036d8a95	0	7	D__Bacteria; P_Firmicutes; C_Clostridia; O_Clostridiales; F_Christensenellaceae; G_Christensenellaceae R-7 group; G__uncultured Clostridia bacterium	GGGCCCGCACAAGCAGCGGAGCATGTGGTTTAATTCGAAGCAACGCGAAGAACCTTACCAAGGCTTGACATCCAACTAAGCTCATAGAAATATGAGGTGCCTTCGGGCAAGTTGAGACAGGTGGTGCATGGTTGTCGTCAGCTCGTGTCGTGAGATGTTGGGTTAAGTCCCGCAACGAGCGCAACCCCTATTACCAGTTACCAGCACGTAAAGGTGGGAACTCTGGTGAGACTGCCGGGGACAACTCGGAGGAAGGTGGGGATGACGTCAAATCATCATGCCCCTTATGTCTTGGGCTACACACGTGCTACAATGGCTGTAACAAAGGGAAGCGAAGTCGTAAGGCTAAGCGGATCTCAGAAAAGCAGTCCCAGTTCGGATTGTGGGCTGCAACCCGCC…
0c6cdce56cc4af177c8eeffff398cf12	0	6	D__Bacteria; P_Firmicutes; C_Clostridia; O_Clostridiales; F_Ruminococcaceae	GGGCCCGCACAAGCGGTGGATTATGTGGTTTAATTCGAAGCAACGCGAAGAACCTTACCAGGATTTGACATCCTACTAACGAAGCAGAGATGCATTAGGTGCCCTTCGGGGAAAGTAGAGACAGGTGGTGCATGGTTGTCGTCAGCTCGTGTCGTGAGATGTTGGGTTAAGTCCCGCAACGAGCGCAACCCTTATTGCTAGTTGCTACGAAAGAGCACTCTAGCGAGACTGCCGTTGACAAAACGGAGGAAGGTGGGGATGACGTCAAATCATCATGCCCCTTATGTCCTGGGCTACACACGTAATACAATGGCGATTAACAAAGGGAGGCAATACCGCGAGGTGGAGCAAATCCCAAAAAATCGTCTCAGTTCGGATTGCAGGCTGCAACTCGCCTGC…
9586ef7d61d202140a4db27d14a30d6c	0	3	D__Bacteria; P_Proteobacteria; C_Alphaproteobacteria; O_Rhizobiales; F_Xanthobacteraceae; G_uncultured; G__uncultured bacterium	GGGCCCGCACAAGCGGTGGAGCATGTGGTTCAATTCGAAGCAACGCGCAGAACCTTACCAGCCCTTGACATGTCCAGGATCGGTCGCAGAGATGTGACCTTCTCTTCGGAGCCTGGAGCACAGGTGCTGCATGGCTGTCGTCAGCTCGTGTCGTGAGATGTTGGGTTAAGTCCCGCAACGAGCGCAACCCTCGCCCTTAGTTGCCATCATTCAGTTGGGCACTCTAAGGGGACTGCCGGTGATAAGCCGCGAGGAAGGTGGGGATGACGTCAAGTCCTCATGGCCCTTACGGGCTGGGCTACACACGTGCTACAATGGCGGTGACAGTGGGATGCGAAGGGGTAACCCTTAGCAAATCTCAAAAAGCCGTCTCAGTTCGGATTGGGGTCTGCAACTCGA…
f33cc32cd087c20afab520cd2455ee3c	0	3	D__Bacteria; P_Proteobacteria; C_Alphaproteobacteria; O_Acetobacterales; F_Acetobacteraceae; G_Roseomonas; G__Roseomonas sp. BZ44	GGGCCCGCACAAGCGGTGGAGCATGTGGTTTAATTCGAAGCAACGCGCAGAACCTTACCAGCCCTTGACATGGTCACGACCGGTCCAGAGATGGACTTTCCTAGCAATAGGCGTGATGCACAGGTGCTGCATGGCTGTCGTCAGCTCGTGTCGTGAGATGTTGGGTTAAGTCCCGCAACGAGCGCAACCCTCGCCTCTAGTTGCCAGCATGTTCGGGTGGGCACTCTAGAGGAACTGCCGGTGACAAGCCGGAGGAAGGTGGGGATGACGTCAAGTCCTCATGGCCCTTATGGGCTGGGCTACACACGTGCTACAATGGCGGTGACAGAGGGAAGCCAGGTCGCGAGGCCGAGCCGATCCCGAAAAGCCGTCTCAGTTCGGATTGCACTCTGCAACTCG…
88ff6e9f944608480d32831276367a32	0	3	D__Bacteria; P_Firmicutes; C_Clostridia; O_Clostridiales; F_Family XIII; G_Anaerovorax	GGGCCCGCACAAGCGGTGGAGCATGTGGTTTAATTCGAAGCAACGCGAAGAACCTTACCAGGGCTTGACATCCCTCTGACCGGGTGGTAACGCACCCTTCCCTTCGGGGCAGAGGAGACAGGTGGTGCATGGTTGTCGTCAGCTCGTGTCGTGAGATGTTGGGTTAAGTCCCGCAACGAGCGCAACCCTTGTCATTAGTTGCCAGCAGTTCGGCTGGGCACTCTAGTGAGACTGCCGGGGATAACTCGGAGGAAGGTGGGGATGACGTCAAATCATCATGCCCCTTATGTTCTGGGCTACACACGTGCTACAATGGCTGGTACAGAGAGAAGCAAGACCGCGAGGTGGAGCAAATCTCCAAAACCAGTCCCAGTTCGGATTGCAGGCTGCAACTCGCCT…
961d5dd97b96393ffefc90486df823c2	0	1	D__Bacteria; P_Firmicutes; C_Negativicutes; O_Selenomonadales; F_Veillonellaceae; G_Sporomusa	GGGCCCGCACAAGCGGTGGAGCATGTGGTTTAATTCGACGCAACGCGAAGAACCTTACCAAGGCTTGACATCCAACTAATCCCGTAGAGATATGGGAGTGCCCTTCGGGGAAAGTTGAGACAGGTGGTGCATGGTTGTCGTCAGCTCGTGTCGTGAGATGTTGGGTTAAGTCCCGCAACGAGCGCAACCCTTATCCTATGTTGCCAGCGAGTAAGGTCGGGAACTCATGGGAGACTGCCGCAGACAATGCGGAGGAAGGCGGGGATGACGTCAAGTCATCATGCCCCTTATGTCCTGGGCTACACACGTACTACAATGGGCTTAAACAAAGTGAAGCAAGACCGCGAGGTTGAGCCAAACACATAAACAAGCTCTCAGTTCGGATCGGAGGCTGCAACT…
eba245d3216c2e23f523e9673be0b52d	0	1	D__Bacteria; P_Firmicutes; C_Negativicutes; O_Selenomonadales; F_Veillonellaceae	GGGCCCGCACAAGCGGTGGAGTATGTGGTTTAATTCGACGCAACGCGAAGAACCTTACCAGGACTTGACATCGATTGAAAGTTCTAGAGATAGAACCCTTCTCTTCGGAGAACAAGAAGACAGGTGGTGCATGGCTGTCGTCAGCTCGTGTCGTGAGATGTTGGGTTAAGTCCCGCAACGAGCGCAACCCTTATCCTATGTTGCCAGCGAGTAAGGTCGGGAACTCATGGGAGACTGCCGCAGACAATGCGGAGGAAGGCGGGGATGACGTCAAGTCATCATGCCCCTTATGTCCTGGGCTACACACGTACTACAATGGGCTTAAACAAAGTGAAGCAAGACCGCGAGGTTGAGCCAAACACATAAACAAGCTCTCAGTTCGGATCGGAGGCTGCAACT…
