# Supplementary material for: Vitamin B12 as a source of variability in isotope effects for chloroform biotransformation by Dehalobacter
Source: Microbiologyopen. 2024 Aug 27;13(4):e1433. doi: 10.1002/mbo3.1433 (PMC11348799; doi:10.1002/mbo3.1433)
Supplement: Supplementary file 3 — Supporting information. [file MBO3-13-e1433-s004.xlsx]

## Sheet: Combined, short form
Expt	Rep	f	SD_F	d13C_CF	SD_d13C_CF	d37Cl_CF	SD_d37Cl_CF	d13C_DCM	SD_d13C_DCM	d37Cl_DCM	SD_d37Cl_DCM
B12-	R1	1	0.07	-49.9	0.5	-1.46	0.3
B12-	R1	1.06011	0.0742074	-49.1	0.5	-1.09	0.3
B12-	R1	0.845233	0.0591663	-42	0.5	1	0.3
B12-	R1	0.850351	0.0595246	-41.8	0.5	1.05	0.3			-2.94	0.3
B12-	R1	0.578193	0.0404735	-33.6	0.5	3.25	0.3	-64.6	0.5	-1.61	0.3
B12-	R1	0.487986	0.034159	-31.2	0.5	4.14	0.3	-64.3	0.5	-1.18	0.3
B12-	R1	0.311281	0.0217897	-23.4	0.5	6.24	0.3	-59.8	0.5	0.22	0.3
B12-	R1	0.229288	0.0160501	-15.3	0.5	9.7	0.3	-58.1	0.5	1.24	0.3
B12-	R2	1	0.07	-49.4	0.5	-1.19	0.3
B12-	R2	1.07283	0.0750984	-48.6	0.5	-0.86	0.3
B12-	R2	0.789722	0.0552805	-41.9	0.5	1.04	0.3
B12-	R2	0.792703	0.0554892	-41.7	0.5	0.93	0.3
B12-	R2	0.542881	0.0380017	-34.3	0.5	3.08	0.3	-65.8	0.5	-1.89	0.3
B12-	R2	0.542107	0.0379475	-32.7	0.5	3.52	0.3	-65	0.5	-1.73	0.3
B12-	R2	0.324579	0.0227205	-24.3	0.5	5.66	0.3	-61.4	0.5	-0.57	0.3
B12-	R2	0.284667	0.0199267	-20	0.5	7.45	0.3	-60.7	0.5	0.05	0.3
B12-	R3	1	0.07	-49.5	0.5	-1.38	0.3
B12-	R3	1.1491	0.0804369	-48.7	0.5	-1.01	0.3
B12-	R3	1.028	0.07196	-43	0.5	0.34	0.3
B12-	R3	0.731027	0.0511719	-35	0.5	2.78	0.3	-65.8	0.5	-1.93	0.3
B12-	R3	0.561408	0.0392986	-32.9	0.5	3.34	0.3	-65	0.5	-1.9	0.3
B12-	R3	0.397093	0.0277965	-25.4	0.5	5.31	0.3	-61.4	0.5	-0.18	0.3
B12-	R3	0.22265	0.0155855	-17.6	0.5	7.63	0.3	-60.7	0.5	0.38	0.3
B12+	R1	1	0.07	-47.9068	0.5	-1.69149	0.3
B12+	R1	0.852483	0.0596738	-44.1592	0.5	-0.401347	0.3	-70.8692	0.5
B12+	R1	0.486875	0.0340813	-33.5157	0.5	2.77966	0.3	-61.0102	0.5	-0.09	0.3
B12+	R1	0.384328	0.026903	-28.004	0.5	4.79827	0.3	-59.7894	0.5	0.33	0.3
B12+	R1	0.259981	0.0181986	-14.3351	0.5	8.48393	0.3	-44.3146	0.5	0.85	0.3
B12+	R1	0.245712	0.0171998	-12.7478	0.5	9.48057	0.3	-49.0865	0.5	1.12	0.3
B12+	R2	1	0.07	-47.5829	0.5	-1.73833	0.3	-70.3358	0.5
B12+	R2	0.767295	0.0537107	-42.6546	0.5	-0.16747	0.3	-64.916	0.5	-1.66	0.3
B12+	R2	0.36262	0.0253834	-28.759	0.5	3.94449	0.3	-57.8432	0.5	0.61	0.3
B12+	R2	0.307475	0.0215233	-21.1586	0.5	5.77261	0.3	-37.7556	0.5	0.7	0.3
B12+	R2	0.264573	0.0185201	-15.8472	0.5	7.15761	0.3	-37.059	0.5	0.94	0.3
B12+	R2	0.264939	0.0185457	-15.2864	0.5	7.37497	0.3	-43.3917	0.5	0.86	0.3
B12+	R3	1	0.07	-48.5943	0.5	-1.80448	0.3
B12+	R3	0.807612	0.0565329	-43.0866	0.5	-0.114968	0.3	-72.6681	0.5	-3.58	0.3
B12+	R3	0.380492	0.0266344	-22.1457	0.5	6.42259	0.3	-61.3264	0.5	-0.1	0.3
B12+	R3	0.224048	0.0156833	-4.54299	0.5	11.2423	0.3	-46.8519	0.5	0.9	0.3
B12+	R3	0.225245	0.0157671	-3.47381	0.5	11.6308	0.3	-45.682	0.5	1.01	0.3
